# Supplementary material for: 3-Phenyl-2-(piperidin-1-yl)-3,5,6,8-tetra­hydro-4H-thio­pyrano[3′,4′:2,3]thieno[5,4-d]pyrimidin-4-one
Source: Acta Crystallogr Sect E Struct Rep Online. 2008 Nov 26;64(Pt 12):o2434. doi: 10.1107/S1600536808038683 (PMC2959906; doi:10.1107/S1600536808038683)
Supplement: Supplementary file 1 [file e-64-o2434-sup1.cif]

##############################################################################
###                                                                        ###
###        Electronic paper (Acta Crystallographica Section E)             ###
###                                                                        ###
##############################################################################
#                                                                            #
# This CIF contains the data in a paper accepted for publication in Acta     #
# Crystallographica Section E. It conforms to the requirements of Notes      #
# for Authors for Section E, and has been peer reviewed under the auspices   #
# of the IUCr Commission on Journals.                                        #
#                                                                            #
# Full details of the Crystallographic Information File format               #
# are given in the paper "The Crystallographic Information File (CIF):       #
# a New Standard Archive File for Crystallography" by S. R. Hall, F. H.      #
# Allen and I. D. Brown [Acta Cryst. (1991), A47, 655-685].                  #
#                                                                            #
# The current version of the core CIF dictionary is obtainable from          #
# ftp://ftp.iucr.org/pub/cif_core.dic. The current version number is 2.4.    #
#                                                                            #
# Software is freely available for graphical display of the structure(s) in  #
# this CIF.  For information consult the CIF home page http://www.iucr.org/  #
# cif/home.html                                                              #
#                                                                            #
# This file may be used for bona fide research purposes within the           #
# scientific community so long as proper attribution is given to the journal # 
# article from which it was obtained.                                        #
#                                                                            #
##############################################################################
                                             
data_global
_audit_creation_method     'SHELXL-97'
_journal_date_recd_electronic     2008-11-13
_journal_date_accepted     2008-11-19
_journal_name_full     'Acta Crystallographica, Section E'
_journal_year     2008
_journal_volume     64
_journal_issue     12
_journal_page_first     o2434
_journal_page_last     o2434
_journal_paper_category     QO
_journal_coeditor_code     CV2480
_publ_contact_author_name     'Xie Hai'
_publ_contact_author_address
;
College of Chemistry and Chemical Engineering, ShanXi Datong University
Datong, Shanxi 037009
People's Republic of China
;
_publ_contact_author_email     haixiedt@126.com
_publ_contact_author_fax     '86 754 5845973 '
_publ_contact_author_phone     '86 754 2860226 '
_publ_section_title
;\
3-Phenyl-2-(piperidin-1-yl)-3,5,6,8-tetrahydro-4<i>H</i>-thiopyrano[3',4':2,3]\
thieno[5,4-d]pyrimidin-4-one
;
loop_
    _publ_author_name
    _publ_author_footnote
    _publ_author_address
    'Hai Xie' ?
;
College of Chemistry and Chemical Engineering, ShanXi Datong University
Datong, Shanxi 037009
People's Republic of China
;
    'Shuang-Ming Meng' ?
;
College of Chemistry and Chemical Engineering, ShanXi Datong University
Datong, Shanxi 037009
People's Republic of China
;
    'Yue-Qin Fan' ?
;
College of Chemistry and Chemical Engineering, ShanXi Datong University
Datong, Shanxi 037009
People's Republic of China
;
    'Guo, Yong' ?
;
College of Chemistry and Chemical Engineering, ShanXi Datong University
Datong, Shanxi 037009
People's Republic of China
;
data_I
_audit_creation_method     SHELXL-97
_chemical_name_systematic
;
3-Phenyl-2-(piperidin-1-yl)-3,5,6,8-tetrahydro-4H-
thiopyrano[3',4':2,3]thieno[5,4-d]pyrimidin-4-one
;
_chemical_name_common     ?
_chemical_formula_moiety     'C20 H21 N3 O S2'
_chemical_formula_sum     'C20 H21 N3 O S2'
_chemical_formula_iupac     'C20 H21 N3 O S2'
_chemical_formula_weight     383.52
_chemical_melting_point     ?
_symmetry_cell_setting     triclinic
_symmetry_space_group_name_H-M     'P -1'
_symmetry_space_group_name_Hall     '-P 1'
loop_
    _symmetry_equiv_pos_as_xyz
    'x, y, z'
    '-x, -y, -z'
_cell_length_a     9.851(2)
_cell_length_b     10.755(3)
_cell_length_c     10.864(3)
_cell_angle_alpha     117.573(4)
_cell_angle_beta     106.099(4)
_cell_angle_gamma     97.322(4)
_cell_volume     935.0(4)
_cell_formula_units_Z     2
_cell_measurement_reflns_used     2241
_cell_measurement_theta_min     2.239
_cell_measurement_theta_max     27.606
_cell_measurement_temperature     298(2)
_exptl_crystal_description     block
_exptl_crystal_colour     red
_exptl_crystal_size_max     0.26
_exptl_crystal_size_mid     0.12
_exptl_crystal_size_min     0.06
_exptl_crystal_density_diffrn     1.362
_exptl_crystal_density_meas     ?
_exptl_crystal_density_method     'not measured'
_exptl_crystal_F_000     404
_exptl_absorpt_coefficient_mu     0.299
_exptl_absorpt_correction_type     'multi-scan'
_exptl_absorpt_process_details     '(SADABS; Sheldrick, 1996)'
_exptl_absorpt_correction_T_min     0.926
_exptl_absorpt_correction_T_max     0.982
_exptl_special_details
;
;
_diffrn_ambient_temperature     298(2)
_diffrn_radiation_type     MoK\a
_diffrn_radiation_wavelength     0.71073
_diffrn_radiation_source     'fine-focus sealed tube'
_diffrn_radiation_monochromator     graphite
_diffrn_measurement_device_type     'Bruker SMART CCD area-detector'
_diffrn_measurement_method     '\f and \w'
_diffrn_detector_area_resol_mean     0
_diffrn_reflns_number     4908
_diffrn_reflns_av_R_equivalents     0.0197
_diffrn_reflns_av_sigmaI/netI     0.0404
_diffrn_reflns_theta_min     2.21
_diffrn_reflns_theta_max     25.00
_diffrn_reflns_theta_full     25.00
_diffrn_measured_fraction_theta_max     0.973
_diffrn_measured_fraction_theta_full     0.973
_diffrn_reflns_limit_h_min     -11
_diffrn_reflns_limit_h_max     11
_diffrn_reflns_limit_k_min     -6
_diffrn_reflns_limit_k_max     12
_diffrn_reflns_limit_l_min     -12
_diffrn_reflns_limit_l_max     12
_diffrn_standards_number     0
_diffrn_standards_interval_count     0
_diffrn_standards_interval_time     0
_diffrn_standards_decay_%     0
_refine_special_details
;
 Refinement of F^2^ against ALL reflections.  The weighted R-factor wR and
 goodness of fit S are based on F^2^, conventional R-factors R are based
 on F, with F set to zero for negative F^2^. The threshold expression of
 F^2^ > 2sigma(F^2^) is used only for calculating R-factors(gt) etc. and is
 not relevant to the choice of reflections for refinement.  R-factors based
 on F^2^ are statistically about twice as large as those based on F, and R-
 factors based on ALL data will be even larger.
;
_reflns_number_total     3203
_reflns_number_gt     2739
_reflns_threshold_expression     I>2\s(I)
_refine_ls_structure_factor_coef     Fsqd
_refine_ls_matrix_type     full
_refine_ls_R_factor_all     0.0667
_refine_ls_R_factor_gt     0.0551
_refine_ls_wR_factor_gt     0.1214
_refine_ls_wR_factor_ref     0.1464
_refine_ls_goodness_of_fit_ref     1.080
_refine_ls_restrained_S_all     1.080
_refine_ls_number_reflns     3203
_refine_ls_number_parameters     235
_refine_ls_number_restraints     0
_refine_ls_hydrogen_treatment     constr
_refine_ls_weighting_scheme     calc
_refine_ls_weighting_details
         'calc w=1/[\s^2^(Fo^2^)+(0.0458P)^2^+1.1731P] where P=(Fo^2^+2Fc^2^)/3'
_atom_sites_solution_hydrogens     geom
_atom_sites_solution_primary     direct
_atom_sites_solution_secondary     difmap
_refine_ls_shift/su_max     0.000
_refine_ls_shift/su_mean     0.000
_refine_diff_density_max     0.292
_refine_diff_density_min     -0.350
_refine_ls_extinction_method     none
_refine_ls_extinction_coef     ?
loop_
    _atom_type_symbol
    _atom_type_description
    _atom_type_scat_dispersion_real
    _atom_type_scat_dispersion_imag
    _atom_type_scat_source
    'C' 'C' 0.0033 0.0016
                         'International Tables Vol C Tables 4.2.6.8 and 6.1.1.4'
    'H' 'H' 0.0000 0.0000
                         'International Tables Vol C Tables 4.2.6.8 and 6.1.1.4'
    'N' 'N' 0.0061 0.0033
                         'International Tables Vol C Tables 4.2.6.8 and 6.1.1.4'
    'O' 'O' 0.0106 0.0060
                         'International Tables Vol C Tables 4.2.6.8 and 6.1.1.4'
    'S' 'S' 0.1246 0.1234
                         'International Tables Vol C Tables 4.2.6.8 and 6.1.1.4'
_computing_data_collection     'SMART (Bruker, 2007)'
_computing_cell_refinement     'SAINT (Bruker, 2007)'
_computing_data_reduction     'SAINT (Bruker, 2007)'
_computing_structure_solution     'SHELXS97 (Sheldrick, 2008)'
_computing_structure_refinement     'SHELXL97 (Sheldrick, 2008)'
_computing_molecular_graphics     'SHELXTL (Sheldrick, 2008)'
_computing_publication_material     'SHELXTL (Sheldrick, 2008)'
loop_
    _atom_site_type_symbol
    _atom_site_label
    _atom_site_fract_x
    _atom_site_fract_y
    _atom_site_fract_z
    _atom_site_U_iso_or_equiv
    _atom_site_adp_type
    _atom_site_calc_flag
    _atom_site_refinement_flags
    _atom_site_occupancy
    _atom_site_disorder_assembly
    _atom_site_disorder_group
    O O1 0.4581(3) 0.6122(3) 0.2373(3) 0.0512(6) Uani d . 1 . .
    S S1 0.01324(10) 0.73341(11) 0.03936(9) 0.0504(3) Uani d . 1 . .
    S S2 0.11865(11) 0.48110(13) -0.35508(10) 0.0600(3) Uani d . 1 . .
    N N1 0.1593(3) 0.8366(3) 0.3342(3) 0.0427(6) Uani d . 1 . .
    N N2 0.3694(3) 0.7625(3) 0.4072(3) 0.0365(6) Uani d . 1 . .
    N N3 0.2786(3) 0.9126(3) 0.5845(3) 0.0425(6) Uani d . 1 . .
    C C1 0.2676(3) 0.8387(3) 0.4386(3) 0.0376(7) Uani d . 1 . .
    C C2 0.3656(3) 0.6767(3) 0.2579(3) 0.0355(7) Uani d . 1 . .
    C C3 0.2474(3) 0.6762(3) 0.1466(3) 0.0365(7) Uani d . 1 . .
    C C4 0.1518(3) 0.7530(3) 0.1913(3) 0.0392(7) Uani d . 1 . .
    C C5 0.2090(3) 0.5983(3) -0.0135(3) 0.0383(7) Uani d . 1 . .
    C C6 0.2920(4) 0.5025(4) -0.0928(4) 0.0468(8) Uani d . 1 . .
    H H6A 0.3231 0.4483 -0.0449 0.056 Uiso calc R 1 . .
    H H6B 0.3803 0.5643 -0.0824 0.056 Uiso calc R 1 . .
    C C7 0.2004(4) 0.3946(4) -0.2580(4) 0.0543(9) Uani d . 1 . .
    H H7A 0.1223 0.3216 -0.2682 0.065 Uiso calc R 1 . .
    H H7B 0.2629 0.3440 -0.3053 0.065 Uiso calc R 1 . .
    C C8 0.0051(4) 0.5529(4) -0.2501(4) 0.0485(8) Uani d . 1 . .
    H H8A -0.0263 0.6272 -0.2677 0.058 Uiso calc R 1 . .
    H H8B -0.0830 0.4741 -0.2862 0.058 Uiso calc R 1 . .
    C C9 0.0850(3) 0.6190(4) -0.0851(3) 0.0417(7) Uani d . 1 . .
    C C10 0.1465(4) 0.9449(5) 0.6117(4) 0.0597(10) Uani d . 1 . .
    H H10A 0.0584 0.8670 0.5301 0.072 Uiso calc R 1 . .
    H H10B 0.1404 1.0364 0.6168 0.072 Uiso calc R 1 . .
    C C11 0.1558(5) 0.9573(5) 0.7584(5) 0.0766(13) Uani d . 1 . .
    H H11A 0.0709 0.9837 0.7797 0.092 Uiso calc R 1 . .
    H H11B 0.1519 0.8624 0.7485 0.092 Uiso calc R 1 . .
    C C12 0.2958(5) 1.0705(5) 0.8881(4) 0.0795(14) Uani d . 1 . .
    H H12A 0.3021 1.0675 0.9774 0.095 Uiso calc R 1 . .
    H H12B 0.2931 1.1679 0.9086 0.095 Uiso calc R 1 . .
    C C13 0.4306(5) 1.0415(5) 0.8524(4) 0.0651(11) Uani d . 1 . .
    H H13A 0.5185 1.1213 0.9317 0.078 Uiso calc R 1 . .
    H H13B 0.4420 0.9512 0.8475 0.078 Uiso calc R 1 . .
    C C14 0.4149(4) 1.0284(4) 0.7049(4) 0.0490(8) Uani d . 1 . .
    H H14A 0.4121 1.1215 0.7127 0.059 Uiso calc R 1 . .
    H H14B 0.4998 1.0054 0.6812 0.059 Uiso calc R 1 . .
    C C15 0.4696(3) 0.7434(3) 0.5194(3) 0.0385(7) Uani d . 1 . .
    C C16 0.4120(4) 0.6656(4) 0.5735(4) 0.0446(8) Uani d . 1 . .
    H H16A 0.3100 0.6287 0.5416 0.053 Uiso calc R 1 . .
    C C17 0.5068(5) 0.6429(4) 0.6754(4) 0.0562(10) Uani d . 1 . .
    H H17A 0.4684 0.5906 0.7127 0.067 Uiso calc R 1 . .
    C C18 0.6570(5) 0.6964(5) 0.7224(4) 0.0635(11) Uani d . 1 . .
    H H18A 0.7202 0.6793 0.7904 0.076 Uiso calc R 1 . .
    C C19 0.7144(4) 0.7753(5) 0.6691(4) 0.0643(11) Uani d . 1 . .
    H H19A 0.8165 0.8127 0.7021 0.077 Uiso calc R 1 . .
    C C20 0.6205(4) 0.7991(4) 0.5661(4) 0.0515(9) Uani d . 1 . .
    H H20A 0.6588 0.8519 0.5291 0.062 Uiso calc R 1 . .
loop_
    _atom_site_aniso_label
    _atom_site_aniso_U_11
    _atom_site_aniso_U_22
    _atom_site_aniso_U_33
    _atom_site_aniso_U_12
    _atom_site_aniso_U_13
    _atom_site_aniso_U_23
    O1 0.0471(14) 0.0719(16) 0.0425(13) 0.0345(13) 0.0203(11) 0.0300(12)
    S1 0.0461(5) 0.0677(6) 0.0376(5) 0.0310(4) 0.0126(4) 0.0261(4)
    S2 0.0618(6) 0.0872(8) 0.0411(5) 0.0310(5) 0.0237(4) 0.0367(5)
    N1 0.0430(15) 0.0485(16) 0.0358(14) 0.0220(13) 0.0143(12) 0.0199(13)
    N2 0.0329(13) 0.0464(15) 0.0336(13) 0.0116(12) 0.0110(11) 0.0244(12)
    N3 0.0432(15) 0.0450(16) 0.0313(13) 0.0145(13) 0.0140(12) 0.0137(12)
    C1 0.0368(16) 0.0380(17) 0.0366(16) 0.0102(14) 0.0130(13) 0.0193(14)
    C2 0.0355(16) 0.0433(17) 0.0346(16) 0.0123(14) 0.0131(13) 0.0256(14)
    C3 0.0319(16) 0.0394(17) 0.0366(16) 0.0078(13) 0.0124(13) 0.0196(14)
    C4 0.0403(17) 0.0434(18) 0.0362(16) 0.0170(15) 0.0115(14) 0.0233(14)
    C5 0.0342(16) 0.0437(18) 0.0369(16) 0.0110(14) 0.0121(13) 0.0219(14)
    C6 0.0426(18) 0.056(2) 0.0397(18) 0.0184(16) 0.0161(15) 0.0229(16)
    C7 0.052(2) 0.065(2) 0.0411(19) 0.0272(19) 0.0196(16) 0.0212(18)
    C8 0.0454(19) 0.064(2) 0.0355(17) 0.0203(17) 0.0105(15) 0.0270(17)
    C9 0.0394(17) 0.0490(19) 0.0356(17) 0.0146(15) 0.0129(14) 0.0217(15)
    C10 0.050(2) 0.063(2) 0.049(2) 0.0232(19) 0.0186(17) 0.0146(18)
    C11 0.084(3) 0.083(3) 0.061(3) 0.025(3) 0.048(2) 0.026(2)
    C12 0.101(4) 0.087(3) 0.040(2) 0.035(3) 0.031(2) 0.021(2)
    C13 0.073(3) 0.064(3) 0.0358(19) 0.020(2) 0.0086(18) 0.0164(18)
    C14 0.052(2) 0.0406(19) 0.0397(18) 0.0122(16) 0.0104(16) 0.0147(15)
    C15 0.0372(17) 0.0429(18) 0.0314(15) 0.0153(14) 0.0097(13) 0.0176(14)
    C16 0.0477(19) 0.0467(19) 0.0401(18) 0.0159(16) 0.0159(15) 0.0234(16)
    C17 0.078(3) 0.064(2) 0.044(2) 0.037(2) 0.0265(19) 0.0366(19)
    C18 0.072(3) 0.084(3) 0.041(2) 0.047(2) 0.0161(19) 0.034(2)
    C19 0.038(2) 0.085(3) 0.056(2) 0.021(2) 0.0055(17) 0.033(2)
    C20 0.0413(19) 0.065(2) 0.048(2) 0.0136(17) 0.0137(16) 0.0320(18)
_geom_special_details
;
 All esds (except the esd in the dihedral angle between two l.s. planes)
 are estimated using the full covariance matrix.  The cell esds are taken
 into account individually in the estimation of esds in distances, angles
 and torsion angles; correlations between esds in cell parameters are only
 used when they are defined by crystal symmetry.  An approximate (isotropic)
 treatment of cell esds is used for estimating esds involving l.s. planes.
;
loop_
    _geom_bond_atom_site_label_1
    _geom_bond_atom_site_label_2
    _geom_bond_site_symmetry_2
    _geom_bond_distance
    _geom_bond_publ_flag
    O1 C2 . 1.221(4) ?
    S1 C4 . 1.729(3) ?
    S1 C9 . 1.748(3) ?
    S2 C7 . 1.804(4) ?
    S2 C8 . 1.806(3) ?
    N1 C1 . 1.313(4) ?
    N1 C4 . 1.361(4) ?
    N2 C1 . 1.390(4) ?
    N2 C2 . 1.433(4) ?
    N2 C15 . 1.456(4) ?
    N3 C1 . 1.369(4) ?
    N3 C10 . 1.462(4) ?
    N3 C14 . 1.468(4) ?
    C2 C3 . 1.426(4) ?
    C3 C4 . 1.372(4) ?
    C3 C5 . 1.440(4) ?
    C5 C9 . 1.360(4) ?
    C5 C6 . 1.502(4) ?
    C6 C7 . 1.513(5) ?
    C6 H6A . 0.9700 ?
    C6 H6B . 0.9700 ?
    C7 H7A . 0.9700 ?
    C7 H7B . 0.9700 ?
    C8 C9 . 1.495(4) ?
    C8 H8A . 0.9700 ?
    C8 H8B . 0.9700 ?
    C10 C11 . 1.512(6) ?
    C10 H10A . 0.9700 ?
    C10 H10B . 0.9700 ?
    C11 C12 . 1.508(6) ?
    C11 H11A . 0.9700 ?
    C11 H11B . 0.9700 ?
    C12 C13 . 1.514(6) ?
    C12 H12A . 0.9700 ?
    C12 H12B . 0.9700 ?
    C13 C14 . 1.503(5) ?
    C13 H13A . 0.9700 ?
    C13 H13B . 0.9700 ?
    C14 H14A . 0.9700 ?
    C14 H14B . 0.9700 ?
    C15 C16 . 1.374(5) ?
    C15 C20 . 1.379(5) ?
    C16 C17 . 1.375(5) ?
    C16 H16A . 0.9300 ?
    C17 C18 . 1.369(6) ?
    C17 H17A . 0.9300 ?
    C18 C19 . 1.375(6) ?
    C18 H18A . 0.9300 ?
    C19 C20 . 1.388(5) ?
    C19 H19A . 0.9300 ?
    C20 H20A . 0.9300 ?
loop_
    _geom_contact_atom_site_label_1
    _geom_contact_atom_site_label_2
    _geom_contact_distance
    _geom_contact_site_symmetry_2
    _geom_contact_publ_flag
    S2 S2 3.590(2) 2_564 n
loop_
    _geom_angle_atom_site_label_1
    _geom_angle_atom_site_label_2
    _geom_angle_atom_site_label_3
    _geom_angle_site_symmetry_1
    _geom_angle_site_symmetry_3
    _geom_angle
    _geom_angle_publ_flag
    C4 S1 C9 . . 91.31(15) ?
    C7 S2 C8 . . 97.82(16) ?
    C1 N1 C4 . . 115.4(3) ?
    C1 N2 C2 . . 122.6(2) ?
    C1 N2 C15 . . 121.4(2) ?
    C2 N2 C15 . . 115.1(2) ?
    C1 N3 C10 . . 117.7(3) ?
    C1 N3 C14 . . 120.9(3) ?
    C10 N3 C14 . . 111.8(3) ?
    N1 C1 N3 . . 119.5(3) ?
    N1 C1 N2 . . 122.9(3) ?
    N3 C1 N2 . . 117.5(3) ?
    O1 C2 C3 . . 126.9(3) ?
    O1 C2 N2 . . 119.6(3) ?
    C3 C2 N2 . . 113.5(3) ?
    C4 C3 C2 . . 118.4(3) ?
    C4 C3 C5 . . 113.6(3) ?
    C2 C3 C5 . . 127.9(3) ?
    N1 C4 C3 . . 127.1(3) ?
    N1 C4 S1 . . 121.6(2) ?
    C3 C4 S1 . . 111.2(2) ?
    C9 C5 C3 . . 111.4(3) ?
    C9 C5 C6 . . 123.9(3) ?
    C3 C5 C6 . . 124.7(3) ?
    C5 C6 C7 . . 112.8(3) ?
    C5 C6 H6A . . 109.0 ?
    C7 C6 H6A . . 109.0 ?
    C5 C6 H6B . . 109.0 ?
    C7 C6 H6B . . 109.0 ?
    H6A C6 H6B . . 107.8 ?
    C6 C7 S2 . . 113.1(3) ?
    C6 C7 H7A . . 109.0 ?
    S2 C7 H7A . . 109.0 ?
    C6 C7 H7B . . 109.0 ?
    S2 C7 H7B . . 109.0 ?
    H7A C7 H7B . . 107.8 ?
    C9 C8 S2 . . 112.4(2) ?
    C9 C8 H8A . . 109.1 ?
    S2 C8 H8A . . 109.1 ?
    C9 C8 H8B . . 109.1 ?
    S2 C8 H8B . . 109.1 ?
    H8A C8 H8B . . 107.9 ?
    C5 C9 C8 . . 128.4(3) ?
    C5 C9 S1 . . 112.4(2) ?
    C8 C9 S1 . . 119.1(2) ?
    N3 C10 C11 . . 108.7(3) ?
    N3 C10 H10A . . 109.9 ?
    C11 C10 H10A . . 109.9 ?
    N3 C10 H10B . . 109.9 ?
    C11 C10 H10B . . 109.9 ?
    H10A C10 H10B . . 108.3 ?
    C12 C11 C10 . . 112.3(4) ?
    C12 C11 H11A . . 109.1 ?
    C10 C11 H11A . . 109.1 ?
    C12 C11 H11B . . 109.1 ?
    C10 C11 H11B . . 109.1 ?
    H11A C11 H11B . . 107.9 ?
    C11 C12 C13 . . 110.6(3) ?
    C11 C12 H12A . . 109.5 ?
    C13 C12 H12A . . 109.5 ?
    C11 C12 H12B . . 109.5 ?
    C13 C12 H12B . . 109.5 ?
    H12A C12 H12B . . 108.1 ?
    C14 C13 C12 . . 110.4(3) ?
    C14 C13 H13A . . 109.6 ?
    C12 C13 H13A . . 109.6 ?
    C14 C13 H13B . . 109.6 ?
    C12 C13 H13B . . 109.6 ?
    H13A C13 H13B . . 108.1 ?
    N3 C14 C13 . . 110.4(3) ?
    N3 C14 H14A . . 109.6 ?
    C13 C14 H14A . . 109.6 ?
    N3 C14 H14B . . 109.6 ?
    C13 C14 H14B . . 109.6 ?
    H14A C14 H14B . . 108.1 ?
    C16 C15 C20 . . 121.0(3) ?
    C16 C15 N2 . . 119.3(3) ?
    C20 C15 N2 . . 119.7(3) ?
    C15 C16 C17 . . 119.3(3) ?
    C15 C16 H16A . . 120.4 ?
    C17 C16 H16A . . 120.4 ?
    C18 C17 C16 . . 120.7(4) ?
    C18 C17 H17A . . 119.6 ?
    C16 C17 H17A . . 119.6 ?
    C17 C18 C19 . . 119.9(3) ?
    C17 C18 H18A . . 120.1 ?
    C19 C18 H18A . . 120.1 ?
    C18 C19 C20 . . 120.2(4) ?
    C18 C19 H19A . . 119.9 ?
    C20 C19 H19A . . 119.9 ?
    C15 C20 C19 . . 118.9(4) ?
    C15 C20 H20A . . 120.5 ?
    C19 C20 H20A . . 120.5 ?
loop_
    _geom_torsion_atom_site_label_1
    _geom_torsion_atom_site_label_2
    _geom_torsion_atom_site_label_3
    _geom_torsion_atom_site_label_4
    _geom_torsion_site_symmetry_1
    _geom_torsion_site_symmetry_2
    _geom_torsion_site_symmetry_3
    _geom_torsion_site_symmetry_4
    _geom_torsion
    _geom_torsion_publ_flag
    C4 N1 C1 N3 . . . . -176.1(3) ?
    C4 N1 C1 N2 . . . . 0.6(5) ?
    C10 N3 C1 N1 . . . . 19.5(5) ?
    C14 N3 C1 N1 . . . . -124.1(3) ?
    C10 N3 C1 N2 . . . . -157.4(3) ?
    C14 N3 C1 N2 . . . . 59.1(4) ?
    C2 N2 C1 N1 . . . . 0.9(5) ?
    C15 N2 C1 N1 . . . . -167.9(3) ?
    C2 N2 C1 N3 . . . . 177.6(3) ?
    C15 N2 C1 N3 . . . . 8.9(4) ?
    C1 N2 C2 O1 . . . . 179.9(3) ?
    C15 N2 C2 O1 . . . . -10.6(4) ?
    C1 N2 C2 C3 . . . . -0.7(4) ?
    C15 N2 C2 C3 . . . . 168.7(3) ?
    O1 C2 C3 C4 . . . . 178.4(3) ?
    N2 C2 C3 C4 . . . . -0.9(4) ?
    O1 C2 C3 C5 . . . . 1.4(5) ?
    N2 C2 C3 C5 . . . . -177.9(3) ?
    C1 N1 C4 C3 . . . . -2.5(5) ?
    C1 N1 C4 S1 . . . . 178.2(2) ?
    C2 C3 C4 N1 . . . . 2.7(5) ?
    C5 C3 C4 N1 . . . . -179.9(3) ?
    C2 C3 C4 S1 . . . . -177.9(2) ?
    C5 C3 C4 S1 . . . . -0.5(4) ?
    C9 S1 C4 N1 . . . . -180.0(3) ?
    C9 S1 C4 C3 . . . . 0.6(3) ?
    C4 C3 C5 C9 . . . . 0.1(4) ?
    C2 C3 C5 C9 . . . . 177.2(3) ?
    C4 C3 C5 C6 . . . . -178.2(3) ?
    C2 C3 C5 C6 . . . . -1.1(5) ?
    C9 C5 C6 C7 . . . . -18.4(5) ?
    C3 C5 C6 C7 . . . . 159.7(3) ?
    C5 C6 C7 S2 . . . . 52.2(4) ?
    C8 S2 C7 C6 . . . . -61.9(3) ?
    C7 S2 C8 C9 . . . . 42.6(3) ?
    C3 C5 C9 C8 . . . . -177.1(3) ?
    C6 C5 C9 C8 . . . . 1.1(6) ?
    C3 C5 C9 S1 . . . . 0.3(4) ?
    C6 C5 C9 S1 . . . . 178.6(3) ?
    S2 C8 C9 C5 . . . . -18.4(5) ?
    S2 C8 C9 S1 . . . . 164.27(19) ?
    C4 S1 C9 C5 . . . . -0.5(3) ?
    C4 S1 C9 C8 . . . . 177.2(3) ?
    C1 N3 C10 C11 . . . . 153.3(3) ?
    C14 N3 C10 C11 . . . . -60.0(4) ?
    N3 C10 C11 C12 . . . . 56.0(5) ?
    C10 C11 C12 C13 . . . . -53.2(5) ?
    C11 C12 C13 C14 . . . . 52.7(5) ?
    C1 N3 C14 C13 . . . . -153.0(3) ?
    C10 N3 C14 C13 . . . . 61.5(4) ?
    C12 C13 C14 N3 . . . . -56.6(4) ?
    C1 N2 C15 C16 . . . . 62.8(4) ?
    C2 N2 C15 C16 . . . . -106.7(3) ?
    C1 N2 C15 C20 . . . . -119.3(3) ?
    C2 N2 C15 C20 . . . . 71.1(4) ?
    C20 C15 C16 C17 . . . . -0.2(5) ?
    N2 C15 C16 C17 . . . . 177.6(3) ?
    C15 C16 C17 C18 . . . . -0.3(5) ?
    C16 C17 C18 C19 . . . . 0.8(6) ?
    C17 C18 C19 C20 . . . . -0.9(6) ?
    C16 C15 C20 C19 . . . . 0.1(5) ?
    N2 C15 C20 C19 . . . . -177.7(3) ?
    C18 C19 C20 C15 . . . . 0.4(6) ?
loop_
    _geom_hbond_atom_site_label_D
    _geom_hbond_atom_site_label_H
    _geom_hbond_atom_site_label_A
    _geom_hbond_site_symmetry_A
    _geom_hbond_distance_DH
    _geom_hbond_distance_HA
    _geom_hbond_distance_DA
    _geom_hbond_angle_DHA
    C7 H7B O1 2_665 0.97 2.56 3.321(5) 136
