# Supplementary material for: 3-Phenyl-2-(piperidin-1-yl)-3,5,6,8-tetra­hydro-4H-thio­pyrano[3′,4′:2,3]thieno[5,4-d]pyrimidin-4-one
Source: Acta Crystallogr Sect E Struct Rep Online. 2008 Nov 26;64(Pt 12):o2434. doi: 10.1107/S1600536808038683 (PMC2959906; doi:10.1107/S1600536808038683)
Supplement: Supplementary file 2 [file e-64-o2434-Isup2.hkl]

# 
# h,k,l, Fc-squared, Fo-squared, sigma(Fo-squared) and status flag 
# 
data_I
_shelx_title ' a in P-1' 
_shelx_refln_list_code          4 
_shelx_F_calc_maximum      194.11 
_exptl_crystal_F_000       404.00 
_reflns_d_resolution_high  0.8409 
 
loop_ 
 _symmetry_equiv_pos_as_xyz 
 'x, y, z' 
 '-x, -y, -z' 
 
_cell_length_a     9.8515 
_cell_length_b    10.7547 
_cell_length_c    10.8642 
_cell_angle_alpha 117.573 
_cell_angle_beta  106.099 
_cell_angle_gamma  97.322 
 
_shelx_F_squared_multiplier     1.000 
 
loop_ 
 _refln_index_h 
 _refln_index_k 
 _refln_index_l 
 _refln_F_squared_calc 
 _refln_F_squared_meas 
 _refln_F_squared_sigma 
 _refln_observed_status 
   1   0   0       31.68       27.36      0.97 o 
   2   0   0        1.71        5.52      0.76 o 
   3   0   0        0.26        0.00      0.42 o 
   4   0   0        0.98        0.26      0.68 o 
   5   0   0        4.83        4.39      1.08 o 
   6   0   0      117.26      104.08      6.90 o 
   7   0   0      476.26      461.99     18.00 o 
   8   0   0      265.87      266.96      9.21 o 
   9   0   0        1.18        1.02      1.57 o 
  10   0   0        9.88       13.00      3.48 o 
 -10   1   0       22.80       24.99      3.16 o 
  -9   1   0      647.59      632.30     17.65 o 
  -8   1   0      132.67      138.96      5.93 o 
  -7   1   0       15.94       22.33      2.43 o 
  -6   1   0       13.25        8.60      1.52 o 
  -5   1   0       20.02       33.27      2.75 o 
  -4   1   0       98.95       94.44      3.46 o 
  -3   1   0      409.23      427.00     10.15 o 
  -2   1   0     1987.43     2363.20     49.36 o 
  -1   1   0     4815.23     4398.81     92.64 o 
   0   1   0      977.21      962.82     28.07 o 
   1   1   0      108.28      139.78      5.17 o 
   2   1   0       34.10       27.20      2.09 o 
   5   1   0      199.34      220.99     10.09 o 
   6   1   0        2.72        2.39      1.72 o 
   7   1   0      148.00      132.62      8.23 o 
   8   1   0        0.87        0.20      1.54 o 
   9   1   0        0.58        0.20      1.86 o 
  10   1   0       36.26       40.83      5.97 o 
 -11   2   0       18.37       19.33      3.77 o 
 -10   2   0       25.71       26.41      3.21 o 
  -9   2   0        5.26        6.64      2.52 o 
  -8   2   0      297.42      292.84      9.59 o 
  -7   2   0       33.21       40.07      3.87 o 
  -6   2   0      102.10       89.57      3.93 o 
  -5   2   0       23.86       19.37      1.76 o 
  -4   2   0      637.89      653.79     15.27 o 
  -3   2   0      218.07      226.71     15.78 o 
  -2   2   0     3291.91     3225.30     84.72 o 
  -1   2   0      246.20      270.89      6.29 o 
   0   2   0       66.97       79.56      2.31 o 
   1   2   0      248.41      233.67      8.23 o 
   2   2   0      691.23      739.25     23.89 o 
   3   2   0     2473.18     2598.13     79.76 o 
   4   2   0      107.25       89.36      5.40 o 
   5   2   0      982.07      961.01     32.84 o 
   6   2   0      348.48      363.21     15.51 o 
   7   2   0       43.93       34.41      4.48 o 
   8   2   0        3.82        5.20      2.39 o 
   9   2   0       26.18       22.85      4.43 o 
 -11   3   0        6.80        9.45      1.97 o 
 -10   3   0       20.39       26.31      3.07 o 
  -9   3   0      131.12      130.01      5.90 o 
  -8   3   0        2.73        4.33      2.41 o 
  -7   3   0       49.09       49.28      2.99 o 
  -6   3   0      100.78       97.64      4.10 o 
  -5   3   0      248.18      245.35      7.30 o 
  -4   3   0      150.56      153.54      4.83 o 
  -3   3   0      223.27      198.98      5.46 o 
  -2   3   0      563.62      586.72     13.27 o 
  -1   3   0     1675.99     1686.77     35.66 o 
   0   3   0      394.92      390.94      9.16 o 
   1   3   0      640.34      662.37     21.33 o 
   2   3   0      558.29      614.61     20.49 o 
   3   3   0      171.95      190.41      8.35 o 
   4   3   0      123.38      124.74      6.66 o 
   5   3   0      237.22      212.93     10.12 o 
   6   3   0       48.87       33.94      4.08 o 
   7   3   0       59.50       57.93      5.45 o 
   8   3   0       11.65       14.77      3.53 o 
   9   3   0        4.36        4.92      2.56 o 
 -11   4   0       11.57       17.03      3.70 o 
 -10   4   0        8.92       15.72      2.26 o 
  -9   4   0        0.29        0.49      0.84 o 
  -8   4   0      128.02      131.33      9.63 o 
  -7   4   0      814.19      760.35     18.88 o 
  -6   4   0      157.71      148.47     10.47 o 
  -5   4   0       85.83       80.89      3.46 o 
  -4   4   0      363.63      429.87     10.79 o 
  -3   4   0      376.97      391.38      9.98 o 
  -2   4   0       89.37       92.14      4.91 o 
  -1   4   0      150.88      132.90      3.88 o 
   0   4   0      423.12      404.26      9.78 o 
   1   4   0      671.16      653.34     15.27 o 
   2   4   0      426.77      421.54     15.07 o 
   3   4   0      192.31      179.27      8.23 o 
   4   4   0       31.72       37.84      3.56 o 
   5   4   0        0.17       -0.30      1.09 o 
   6   4   0       64.54       60.34      5.30 o 
   7   4   0       20.87       26.11      4.20 o 
   8   4   0       54.02       65.02      6.12 o 
 -11   5   0       14.61       18.20      2.60 o 
 -10   5   0        4.62        8.00      1.47 o 
  -9   5   0      229.75      236.43      8.42 o 
  -8   5   0      222.86      231.57      7.95 o 
  -7   5   0      755.30      729.82     18.35 o 
  -6   5   0      242.04      219.21     16.77 o 
  -5   5   0      345.45      352.61     15.43 o 
  -4   5   0        0.25        0.23      0.68 o 
  -3   5   0      434.23      480.30     11.78 o 
  -2   5   0        9.04        9.58      1.01 o 
  -1   5   0        6.23        3.18      0.68 o 
   0   5   0       22.90       17.60      1.36 o 
   1   5   0      381.42      356.33      9.40 o 
   2   5   0       63.75       60.09      3.01 o 
   3   5   0      126.80      128.20      6.79 o 
   4   5   0        0.76       -0.22      1.09 o 
   5   5   0        6.26        3.43      1.72 o 
   6   5   0        7.10        7.51      2.49 o 
   7   5   0        2.70        3.70      1.74 o 
   8   5   0       16.15       18.45      3.90 o 
 -10   6   0       10.70       15.59      2.32 o 
  -9   6   0       27.50       25.06      2.72 o 
  -8   6   0      164.72      168.47      6.49 o 
  -7   6   0        0.65        0.03      0.74 o 
  -6   6   0       12.86       17.38      1.92 o 
  -5   6   0        0.01        0.85      0.88 o 
  -4   6   0      371.49      308.97      9.61 o 
  -3   6   0      274.29      278.11      7.65 o 
  -2   6   0      633.51      627.25     14.84 o 
  -1   6   0       76.91       80.79      3.21 o 
   0   6   0        6.45        8.48      1.17 o 
   1   6   0       26.76       29.80      2.13 o 
   2   6   0       15.81       23.46      2.32 o 
   3   6   0        0.05        0.35      0.83 o 
   4   6   0       59.01       59.37      4.70 o 
   5   6   0       83.37       77.48      5.84 o 
   6   6   0       82.12       88.12      6.61 o 
   7   6   0        0.01        1.29      1.59 o 
 -10   7   0        8.27       12.63      2.93 o 
  -9   7   0      114.88      121.76      8.38 o 
  -8   7   0       26.20       29.61      4.53 o 
  -7   7   0       17.68       17.98      3.58 o 
  -6   7   0       10.88       17.16      3.31 o 
  -5   7   0      504.64      479.77     18.65 o 
  -4   7   0      140.33      128.20      7.53 o 
  -3   7   0      552.64      504.78     18.92 o 
  -2   7   0       41.21       43.01      4.00 o 
  -1   7   0      158.45      148.96      8.08 o 
   0   7   0       66.58       59.03      4.97 o 
   1   7   0       10.71       19.97      3.51 o 
   2   7   0       35.78       38.17      4.82 o 
   3   7   0       57.82       63.78      6.07 o 
   4   7   0       38.98       43.61      5.82 o 
   5   7   0       18.63       32.70      5.64 o 
  -9   8   0        6.06       15.19      3.33 o 
  -8   8   0        0.01        3.03      1.79 o 
  -7   8   0        9.22        5.82      2.36 o 
  -6   8   0      103.22      104.18      7.21 o 
  -5   8   0       10.79        7.88      2.26 o 
  -4   8   0       11.37       11.56      2.83 o 
  -3   8   0       33.65       39.56      4.45 o 
  -2   8   0       10.70       11.86      2.81 o 
  -1   8   0        0.94        0.62      1.29 o 
   0   8   0       36.87       41.95      5.07 o 
   1   8   0       30.83       39.58      5.10 o 
   2   8   0      236.87      264.15     13.68 o 
   3   8   0       10.95       10.39      3.03 o 
   4   8   0        3.43       13.20      3.46 o 
   5   8   0        6.00       18.57      4.30 o 
  -9   9   0       69.26       77.53      6.69 o 
  -8   9   0        0.58       -1.39      1.39 o 
  -7   9   0      200.27      191.53     11.06 o 
  -6   9   0       88.58       81.13      6.39 o 
  -5   9   0       16.75       15.86      3.36 o 
  -4   9   0       29.70       40.43      5.07 o 
  -3   9   0       19.74       15.04      3.23 o 
  -2   9   0        1.20        2.16      1.52 o 
  -1   9   0       48.61       45.45      5.35 o 
   0   9   0       68.26       65.89      6.04 o 
   1   9   0       42.89       43.81      5.74 o 
   2   9   0        0.02        0.02      1.79 o 
   3   9   0       23.92       30.11      5.59 o 
  -8  10   0        0.13       -0.17      1.44 o 
  -7  10   0        0.21        0.30      1.57 o 
  -6  10   0       56.55       54.10      6.12 o 
  -5  10   0        7.38       11.31      2.83 o 
  -4  10   0        0.11        0.52      1.29 o 
  -3  10   0        2.00        0.90      1.42 o 
  -2  10   0       30.27       38.07      5.12 o 
  -1  10   0        1.28        6.79      2.19 o 
   0  10   0       14.89       17.60      3.88 o 
   1  10   0        0.00       -0.12      1.57 o 
   2  10   0       16.06       14.20      3.80 o 
  -5  11   0       11.55       11.46      2.98 o 
  -4  11   0       12.36       19.24      4.10 o 
  -3  11   0       27.03       23.12      4.55 o 
  -2  11   0       21.21       31.28      5.07 o 
  -1  11   0       77.69       90.48      7.63 o 
   0 -11   1        0.00        0.00      1.57 o 
   1 -11   1        0.60        0.27      1.39 o 
   2 -11   1        0.00        1.89      1.52 o 
   3 -11   1        4.11        5.57      2.11 o 
   4 -11   1        0.76        4.15      1.96 o 
   5 -11   1       12.83       18.13      3.63 o 
   6 -11   1       87.31       91.35      7.29 o 
  -3 -10   1       36.33       44.13      6.46 o 
  -2 -10   1       18.17       33.49      5.54 o 
  -1 -10   1        0.06        0.62      1.67 o 
   0 -10   1        5.40       10.02      3.16 o 
   1 -10   1        3.10        1.99      1.84 o 
   2 -10   1       13.86       15.39      3.43 o 
   3 -10   1        3.68        3.28      1.91 o 
   4 -10   1        8.80        5.92      2.29 o 
   5 -10   1       39.59       39.09      5.10 o 
   6 -10   1       22.10       26.83      4.55 o 
   7 -10   1        0.57        8.58      2.36 o 
   8 -10   1        0.23        1.19      1.47 o 
  -4  -9   1       36.38       45.25      6.51 o 
  -3  -9   1       15.40       21.88      4.55 o 
  -2  -9   1        0.10        2.91      1.96 o 
  -1  -9   1       13.40       20.39      4.03 o 
   0  -9   1      121.28      126.31      8.38 o 
   1  -9   1       55.74       58.33      5.25 o 
   2  -9   1      131.25      138.07      8.48 o 
   3  -9   1       82.54       78.89      6.12 o 
   4  -9   1       19.65       21.73      3.85 o 
   5  -9   1       19.81       23.30      4.08 o 
   6  -9   1        3.28        4.85      2.04 o 
   7  -9   1        4.12        5.82      2.36 o 
   8  -9   1       23.10       30.06      5.07 o 
   9  -9   1       12.04       25.39      4.77 o 
  -5  -8   1        0.01        4.43      2.44 o 
  -4  -8   1       31.57       54.00      6.51 o 
  -3  -8   1       19.50       20.76      4.25 o 
  -2  -8   1       13.71       11.81      3.08 o 
  -1  -8   1       72.96       81.16      6.34 o 
   0  -8   1        1.72        2.51      1.67 o 
   1  -8   1      299.37      274.15     12.43 o 
   2  -8   1        5.05        4.77      1.99 o 
   3  -8   1       13.73       17.50      3.21 o 
   4  -8   1       16.81       22.33      3.58 o 
   5  -8   1       36.21       40.68      4.72 o 
   6  -8   1        7.36       10.79      3.06 o 
   7  -8   1       82.49       77.92      6.32 o 
   8  -8   1        2.15        4.03      1.82 o 
   9  -8   1        5.83       11.66      2.83 o 
  -5  -7   1       22.98       34.36      5.40 o 
  -4  -7   1        7.66       11.44      3.26 o 
  -3  -7   1        3.60        4.50      2.29 o 
  -2  -7   1       71.69       80.41      6.17 o 
  -1  -7   1       95.27       93.29      6.24 o 
   0  -7   1       58.74       56.94      4.72 o 
   1  -7   1        0.38       -0.92      0.92 o 
   2  -7   1      152.07      143.39      7.66 o 
   3  -7   1       11.05        9.75      2.49 o 
   4  -7   1        1.12        2.91      1.49 o 
   5  -7   1      645.01      623.73     22.85 o 
   6  -7   1      802.70      794.17     28.22 o 
   7  -7   1      105.23      112.56      7.61 o 
   8  -7   1      108.06      118.77      8.08 o 
   9  -7   1        8.86       13.10      2.91 o 
  10  -7   1       22.35       25.39      4.40 o 
  -7  -6   1       12.88       12.95      3.13 o 
  -6  -6   1        8.16       11.98      2.86 o 
  -5  -6   1       70.87       77.48      5.57 o 
  -4  -6   1        9.02       13.15      2.41 o 
  -3  -6   1      190.04      187.58      6.43 o 
  -2  -6   1      200.73      200.62      6.37 o 
  -1  -6   1        1.01        1.36      0.62 o 
   0  -6   1      155.34      144.59      4.45 o 
   1  -6   1       49.56       52.31      3.05 o 
   2  -6   1       69.16       73.53      3.27 o 
   3  -6   1      104.54      121.31      3.99 o 
   4  -6   1       20.26       19.89      1.52 o 
   5  -6   1      664.55      640.76     19.16 o 
   6  -6   1      235.20      208.06      6.93 o 
   7  -6   1       54.53       55.43      3.35 o 
   8  -6   1       69.64       78.28      4.22 o 
   9  -6   1       29.82       36.44      3.05 o 
  10  -6   1       48.61       53.76      4.11 o 
  -8  -5   1       30.77       31.58      5.02 o 
  -7  -5   1        4.55        9.22      2.83 o 
  -6  -5   1       84.03      105.67      7.11 o 
  -5  -5   1       13.82       12.41      2.71 o 
  -4  -5   1       13.41       11.11      2.24 o 
  -3  -5   1       76.89       63.20      4.10 o 
  -2  -5   1        0.28        0.63      0.65 o 
  -1  -5   1      233.53      234.90      7.89 o 
   0  -5   1       13.10       13.86      0.98 o 
   1  -5   1       17.17       23.17      1.13 o 
   2  -5   1     1191.68     1217.66     26.47 o 
   3  -5   1      620.51      644.75     14.98 o 
   4  -5   1       18.15       19.46      1.50 o 
   5  -5   1       79.44       84.68      5.61 o 
   6  -5   1      150.71      154.05      8.01 o 
   7  -5   1        6.78        7.81      1.62 o 
   8  -5   1      417.88      419.49     12.29 o 
   9  -5   1        9.61        5.15      1.79 o 
  10  -5   1       81.03       75.10      4.44 o 
  -9  -4   1        1.08        4.57      2.31 o 
  -8  -4   1        0.33        3.16      1.91 o 
  -7  -4   1      199.96      207.16     11.21 o 
  -6  -4   1      403.39      407.32     16.93 o 
  -5  -4   1        0.04        0.94      1.29 o 
  -4  -4   1      296.10      279.14     11.56 o 
  -3  -4   1      355.82      355.90     13.25 o 
  -2  -4   1        1.01        1.59      0.87 o 
  -1  -4   1        6.69       11.88      1.47 o 
   0  -4   1       47.66       44.40      1.66 o 
   1  -4   1     1381.24     1304.18     39.43 o 
   2  -4   1       33.45       33.07      1.47 o 
   3  -4   1      579.24      589.43     13.68 o 
   4  -4   1        3.37        6.00      1.21 o 
   5  -4   1        1.99        2.84      0.52 o 
   6  -4   1       17.19       23.27      2.25 o 
   7  -4   1      133.39      121.90      5.14 o 
   8  -4   1       25.38       32.61      2.87 o 
   9  -4   1       14.26       18.08      2.51 o 
  10  -4   1        1.57        3.56      1.39 o 
  -9  -3   1        4.47        5.25      2.44 o 
  -8  -3   1       33.83       43.51      5.45 o 
  -7  -3   1       11.22        8.65      2.78 o 
  -6  -3   1       20.06       26.28      3.61 o 
  -5  -3   1        1.57       -0.57      0.97 o 
  -4  -3   1        0.39       -0.67      0.85 o 
  -3  -3   1      241.36      227.88      9.17 o 
  -2  -3   1        2.92       10.07      1.39 o 
  -1  -3   1     1961.56     2033.09     47.97 o 
   0  -3   1     1172.40     1218.92     36.33 o 
   1  -3   1     5480.52     5900.80    168.87 o 
   2  -3   1       23.06       22.59      1.21 o 
   3  -3   1       30.43       30.61      3.48 o 
   4  -3   1       20.04       26.28      1.17 o 
   5  -3   1      161.42      147.48      5.12 o 
   6  -3   1      119.98      114.30      6.29 o 
   7  -3   1      175.44      163.07      6.78 o 
   8  -3   1     1982.98     1870.77     42.65 o 
   9  -3   1       11.45       13.32      2.61 o 
  10  -3   1        0.01        1.86      1.19 o 
 -10  -2   1        3.77       11.04      3.80 o 
  -9  -2   1      127.30      127.48      9.30 o 
  -8  -2   1      125.86      127.97      8.73 o 
  -7  -2   1       43.68       45.70      4.72 o 
  -6  -2   1        7.83        8.45      2.36 o 
  -5  -2   1        0.36        0.50      0.92 o 
  -4  -2   1      173.37      156.59      7.43 o 
  -3  -2   1       74.80       40.40      2.83 o 
  -2  -2   1     4592.05     4693.99    140.70 o 
  -1  -2   1    37679.36    24857.99    746.26 o 
   0  -2   1      180.82      214.67      7.24 o 
   2  -2   1      166.56      144.63      3.18 o 
   3  -2   1       39.00       42.65      1.40 o 
   4  -2   1        0.19        0.65      0.65 o 
   5  -2   1      186.18      149.53      5.17 o 
   6  -2   1      711.94      642.08     22.70 o 
   7  -2   1      370.04      358.58     10.77 o 
   8  -2   1        0.20        0.17      1.11 o 
   9  -2   1        0.02        0.37      0.99 o 
  10  -2   1       20.04       25.56      3.22 o 
 -10  -1   1      121.95      116.76      9.35 o 
  -9  -1   1        5.62        8.65      3.01 o 
  -8  -1   1       15.47       15.94      3.38 o 
  -7  -1   1       25.29       21.90      3.43 o 
  -6  -1   1       73.72       98.83      6.34 o 
  -5  -1   1      486.22      486.66     18.13 o 
  -4  -1   1      158.29      172.06      7.68 o 
  -3  -1   1        1.69        0.10      0.67 o 
  -2  -1   1     9161.08     9183.53    278.25 o 
   0  -1   1     2641.27     2791.06     58.53 o 
   2  -1   1      784.98      839.73     14.97 o 
   3  -1   1       86.19       95.75      3.32 o 
   4  -1   1      727.55      767.00     24.86 o 
   5  -1   1      100.02      108.48      4.75 o 
   6  -1   1      194.31      191.28      6.67 o 
   7  -1   1        1.85        2.10      1.15 o 
   8  -1   1        3.42        2.94      1.44 o 
   9  -1   1       15.44       19.59      2.72 o 
  10  -1   1        6.88       10.74      3.01 o 
 -11   0   1        7.30        9.25      3.38 o 
 -10   0   1        5.85       10.09      3.43 o 
  -9   0   1      444.11      414.05     12.70 o 
  -8   0   1       63.81       66.09      3.86 o 
  -7   0   1       89.94       83.31      4.07 o 
  -6   0   1      405.21      332.86     17.80 o 
  -4   0   1     1995.44     1970.08     42.72 o 
  -3   0   1      121.51      116.57      3.64 o 
  -2   0   1      773.63      817.33     14.41 o 
  -1   0   1     1488.81     1738.83     77.24 o 
   0   0   1      760.38      787.28     17.16 o 
   1   0   1     3260.33     3307.86     56.52 o 
   2   0   1     2296.12     2274.82     47.89 o 
   3   0   1     1342.70     1285.78     28.16 o 
   4   0   1      862.55      850.33     19.76 o 
   5   0   1      308.26      336.25      9.57 o 
   6   0   1        7.04        8.38      1.63 o 
   7   0   1       36.45       33.86      4.35 o 
   8   0   1       11.81       11.69      3.13 o 
   9   0   1        1.55        2.59      1.94 o 
  10   0   1       95.19       90.45      7.78 o 
 -11   1   1        0.01        4.51      1.51 o 
 -10   1   1       88.02       83.96      4.79 o 
  -9   1   1        9.65       11.97      2.14 o 
  -8   1   1        5.88       10.77      1.96 o 
  -7   1   1       55.86       51.88      3.05 o 
  -6   1   1       98.30       99.26      6.02 o 
  -4   1   1      239.94      257.51     10.12 o 
  -3   1   1     1275.65     1240.33     40.10 o 
  -2   1   1     1304.02     1328.87     23.11 o 
  -1   1   1        4.02        1.82      0.55 o 
   0   1   1        5.66        2.56      0.72 o 
   1   1   1        0.24       -0.92      0.92 o 
   2   1   1       20.79       25.29      2.24 o 
   3   1   1      112.97      101.97      5.32 o 
   4   1   1      332.70      327.18     13.05 o 
   5   1   1      306.55      262.34     11.66 o 
   6   1   1      134.04      124.59      7.56 o 
   7   1   1       47.08       41.99      4.82 o 
   8   1   1       47.15       45.58      5.47 o 
   9   1   1       39.97       48.88      6.04 o 
 -11   2   1        8.88       12.29      2.23 o 
 -10   2   1        4.32        7.62      1.72 o 
  -9   2   1      306.38      310.75     12.18 o 
  -8   2   1      421.07      405.92     11.80 o 
  -7   2   1       80.67       69.80      4.19 o 
  -6   2   1        3.65        3.34      2.90 o 
  -4   2   1        0.32        0.00      0.29 o 
  -1   2   1    11885.46     9707.22    204.55 o 
   0   2   1        0.18       -0.49      0.49 o 
   1   2   1      649.81      686.69     22.38 o 
   2   2   1      279.76      286.78     10.89 o 
   3   2   1      947.18      970.31     31.95 o 
   4   2   1      107.08      115.02      6.56 o 
   5   2   1      321.74      274.45     12.36 o 
   6   2   1       38.24       37.30      4.48 o 
   7   2   1       81.93       87.00      6.79 o 
   8   2   1        2.52        4.65      2.14 o 
   9   2   1       13.32       15.27      3.56 o 
 -11   3   1       58.72       66.07      4.26 o 
 -10   3   1       56.55       56.38      3.76 o 
  -9   3   1      388.60      375.73     11.47 o 
  -8   3   1       52.29       52.97      3.18 o 
  -7   3   1        2.17        1.58      0.91 o 
  -6   3   1      545.75      543.74     16.26 o 
  -5   3   1        9.24        4.93      1.04 o 
  -4   3   1      977.71     1023.84     32.84 o 
  -3   3   1      336.47      370.99      9.17 o 
  -2   3   1      414.37      452.73     10.68 o 
  -1   3   1        8.69        5.62      0.77 o 
   0   3   1      622.69      595.92     13.76 o 
   1   3   1       85.61       87.87      4.53 o 
   2   3   1        9.11       10.49      1.84 o 
   3   3   1       17.60       25.86      2.93 o 
   4   3   1      342.28      332.83     13.77 o 
   5   3   1       30.11       23.00      3.41 o 
   6   3   1       17.76       19.94      3.56 o 
   7   3   1        0.56        1.04      1.42 o 
   8   3   1       14.27       13.75      3.36 o 
 -11   4   1       32.61       42.57      3.84 o 
 -10   4   1        7.67        9.92      1.81 o 
  -9   4   1       82.85       81.25      5.46 o 
  -8   4   1       48.19       41.18      2.76 o 
  -7   4   1      194.47      178.81      6.37 o 
  -6   4   1      213.40      188.30      6.27 o 
  -5   4   1      264.99      215.58      6.58 o 
  -4   4   1     1954.12     2139.69     46.02 o 
  -3   4   1     1393.36     1417.75     30.95 o 
  -2   4   1       24.05       17.60      1.32 o 
  -1   4   1      197.35      199.78      6.30 o 
   0   4   1        6.10        8.21      1.09 o 
   1   4   1       26.51       28.31      2.74 o 
   2   4   1      158.19      139.83      6.91 o 
   3   4   1      846.85      838.33     28.77 o 
   4   4   1      266.44      214.50     10.27 o 
   5   4   1      194.01      193.27     10.09 o 
   6   4   1        5.57        6.32      2.14 o 
   7   4   1       52.79       59.23      5.59 o 
   8   4   1        2.00        4.77      2.16 o 
 -11   5   1       23.42       29.35      3.15 o 
 -10   5   1       22.08       24.66      3.17 o 
  -9   5   1       55.77       51.03      3.34 o 
  -8   5   1       97.46       95.86      4.54 o 
  -7   5   1       72.29       72.10      3.66 o 
  -6   5   1     1239.91     1164.36     26.84 o 
  -5   5   1      109.72      100.65      3.99 o 
  -4   5   1      400.75      418.00     10.85 o 
  -3   5   1      193.43      185.40      5.65 o 
  -2   5   1       27.63       26.34      1.73 o 
  -1   5   1        3.84        3.03      0.75 o 
   0   5   1        0.56        0.27      0.75 o 
   1   5   1       13.77        9.19      1.41 o 
   2   5   1       96.22      101.10      4.33 o 
   3   5   1      123.20      113.58      6.64 o 
   4   5   1       88.53       82.85      5.87 o 
   5   5   1        4.93       10.59      2.74 o 
   6   5   1        7.04        9.42      2.76 o 
   7   5   1        5.33        8.03      2.61 o 
 -10   6   1       19.47       17.58      2.34 o 
  -9   6   1       11.69       15.98      2.20 o 
  -8   6   1      103.16      104.36      4.83 o 
  -7   6   1       15.03       12.84      1.89 o 
  -6   6   1        0.35        1.71      0.76 o 
  -5   6   1       21.03       22.50      1.89 o 
  -4   6   1       63.71       61.48      2.98 o 
  -3   6   1       20.47       20.04      1.68 o 
  -2   6   1       28.52       30.94      2.02 o 
  -1   6   1      382.40      354.09      9.60 o 
   0   6   1      165.08      170.42      7.38 o 
   1   6   1      479.16      472.04     12.64 o 
   2   6   1        6.08        8.42      1.60 o 
   3   6   1       53.38       49.61      3.29 o 
   4   6   1        3.91        6.64      2.16 o 
   5   6   1        0.55        1.99      1.42 o 
   6   6   1        5.81       11.11      2.96 o 
 -10   7   1      103.53      117.36      8.28 o 
  -9   7   1        0.03        3.63      1.72 o 
  -8   7   1      377.15      364.68     16.39 o 
  -7   7   1       60.16       74.49      5.87 o 
  -6   7   1       45.18       44.75      4.43 o 
  -5   7   1        0.29        0.45      1.19 o 
  -4   7   1        5.20        5.84      1.86 o 
  -3   7   1       17.66       16.76      2.98 o 
  -2   7   1      171.36      131.93      7.61 o 
  -1   7   1       98.27       92.79      6.39 o 
   0   7   1       83.16       80.96      6.09 o 
   1   7   1       17.68       14.55      3.46 o 
   2   7   1       45.38       39.63      5.02 o 
   3   7   1        5.95        4.53      2.06 o 
   4   7   1        3.75        4.28      2.16 o 
   5   7   1        0.44        0.87      1.96 o 
  -9   8   1        0.56        1.96      1.59 o 
  -8   8   1        0.39        1.82      1.49 o 
  -7   8   1      148.55      119.87      8.03 o 
  -6   8   1       52.71       46.64      4.57 o 
  -5   8   1       79.90       81.16      6.12 o 
  -4   8   1       22.20       26.28      3.90 o 
  -3   8   1       35.38       29.29      4.03 o 
  -2   8   1       52.51       67.08      5.49 o 
  -1   8   1        0.06        1.64      1.69 o 
   0   8   1       61.13       56.42      5.42 o 
   1   8   1       14.97       20.02      3.93 o 
   2   8   1        0.01        2.11      1.84 o 
   3   8   1        3.92        9.82      2.93 o 
   4   8   1       16.77       26.16      5.27 o 
  -8   9   1       18.84       14.67      3.38 o 
  -7   9   1        0.17        2.61      1.64 o 
  -6   9   1        3.54        0.45      1.62 o 
  -5   9   1       53.24       51.82      5.02 o 
  -4   9   1      120.41      102.46      7.29 o 
  -3   9   1       63.05       48.98      4.92 o 
  -2   9   1       55.57       65.09      5.82 o 
  -1   9   1       16.10       14.64      3.38 o 
   0   9   1        0.01        2.96      1.82 o 
   1   9   1       13.80       13.65      3.53 o 
   2   9   1        0.00        0.55      1.59 o 
  -7  10   1       27.00       40.38      5.37 o 
  -6  10   1        0.32        5.27      2.19 o 
  -5  10   1        0.00       -0.25      1.02 o 
  -4  10   1        0.00        0.07      1.39 o 
  -3  10   1       38.75       49.45      5.84 o 
  -2  10   1       18.47       23.15      4.33 o 
  -1  10   1       72.38       75.36      6.69 o 
   0  10   1        9.52        5.05      2.36 o 
   2 -12   2        0.76        2.61      1.67 o 
   3 -12   2       11.65       16.39      3.65 o 
   4 -12   2       25.45       32.07      5.02 o 
  -2 -11   2        4.53        8.75      2.61 o 
  -1 -11   2       11.53       17.80      4.05 o 
   0 -11   2       49.74       72.65      6.69 o 
   1 -11   2        0.79        3.93      1.96 o 
   3 -11   2        5.41        7.78      2.49 o 
   4 -11   2        5.48        3.90      1.77 o 
   5 -11   2       10.96       11.09      3.03 o 
   6 -11   2        4.60        4.53      2.19 o 
   7 -11   2       15.44       17.23      3.90 o 
  -4 -10   2        5.68        7.68      2.69 o 
  -3 -10   2        1.77        2.34      2.24 o 
  -2 -10   2        5.24        2.54      1.96 o 
  -1 -10   2        1.87        2.39      1.79 o 
   0 -10   2        9.90       12.51      3.08 o 
   1 -10   2        0.99        0.77      1.34 o 
   2 -10   2       13.27       19.44      3.70 o 
   3 -10   2        6.49        6.19      2.14 o 
   4 -10   2       42.04       41.22      5.10 o 
   5 -10   2       15.16       17.55      3.61 o 
   6 -10   2       71.24       77.67      6.59 o 
   7 -10   2        4.42        2.56      2.04 o 
   8 -10   2        2.94        0.35      1.69 o 
  -5  -9   2        9.49       12.83      3.61 o 
  -4  -9   2       40.84       63.33      7.24 o 
  -3  -9   2        2.02        6.69      2.41 o 
  -2  -9   2       96.54       89.21      7.06 o 
  -1  -9   2        0.79       -0.02      1.64 o 
   0  -9   2        0.46        3.48      1.86 o 
   1  -9   2      101.70       92.29      6.61 o 
   2  -9   2        2.28        2.16      1.57 o 
   3  -9   2       99.82      109.20      7.38 o 
   4  -9   2      246.63      242.84     12.03 o 
   5  -9   2      267.66      245.70     12.26 o 
   6  -9   2       76.05       84.01      6.66 o 
   7  -9   2        0.09        0.80      1.59 o 
   8  -9   2       45.84       53.36      6.27 o 
   9  -9   2        1.09        6.71      2.26 o 
  -6  -8   2        4.96        8.85      3.46 o 
  -5  -8   2        2.09        6.34      2.96 o 
  -4  -8   2        9.55        6.49      2.46 o 
  -3  -8   2       58.50       67.65      6.14 o 
  -2  -8   2        3.29        2.71      1.91 o 
  -1  -8   2        0.13        0.25      1.27 o 
   0  -8   2      106.58       92.77      6.34 o 
   1  -8   2       17.20       21.06      3.26 o 
   2  -8   2       32.03       34.68      4.00 o 
   3  -8   2       45.56       39.88      4.03 o 
   4  -8   2      173.16      167.21      9.17 o 
   5  -8   2       18.72       18.35      3.70 o 
   6  -8   2       30.03       35.06      4.70 o 
   7  -8   2       22.04       27.75      4.43 o 
   8  -8   2        0.20        1.17      1.47 o 
   9  -8   2       68.11       78.54      6.69 o 
  -5  -7   2        2.14        7.98      2.64 o 
  -4  -7   2       61.88       60.29      5.67 o 
  -3  -7   2        4.47        4.60      1.94 o 
  -2  -7   2       48.60       54.48      4.75 o 
  -1  -7   2       19.34       19.54      3.06 o 
   0  -7   2       84.69       69.64      4.95 o 
   1  -7   2      675.89      645.79     22.50 o 
   2  -7   2      606.99      575.94     20.66 o 
   3  -7   2      120.33      134.61      7.46 o 
   4  -7   2      138.74      132.27      7.53 o 
   5  -7   2      135.25      135.68      8.01 o 
   6  -7   2      307.82      337.77     14.94 o 
   7  -7   2      179.06      183.97     10.32 o 
   8  -7   2       44.52       46.79      5.49 o 
   9  -7   2       75.34       83.42      6.69 o 
  10  -7   2       21.51       24.32      4.15 o 
  -8  -6   2       61.15       76.63      6.91 o 
  -7  -6   2       50.76       59.82      5.54 o 
  -6  -6   2        1.32        0.65      1.39 o 
  -5  -6   2        0.65        3.06      1.57 o 
  -4  -6   2        1.94        1.55      0.97 o 
  -3  -6   2       44.44       44.08      2.64 o 
  -2  -6   2       48.86       55.71      2.68 o 
  -1  -6   2        1.94        3.74      0.72 o 
   0  -6   2      703.25      671.77     22.60 o 
   1  -6   2        2.35        0.87      1.02 o 
   2  -6   2       15.85       13.30      2.34 o 
   3  -6   2        0.63        1.07      1.32 o 
   4  -6   2       31.86       28.22      1.92 o 
   5  -6   2       31.77       27.85      2.12 o 
   6  -6   2      236.77      235.51     11.36 o 
   7  -6   2      201.41      207.80      7.30 o 
   8  -6   2        2.84        2.29      1.06 o 
   9  -6   2       50.91       45.33      3.51 o 
  10  -6   2       12.32       12.61      2.07 o 
  -9  -5   2        5.20        3.98      2.71 o 
  -8  -5   2        8.36       11.76      3.13 o 
  -7  -5   2       34.26       36.65      4.65 o 
  -6  -5   2       15.81       16.48      3.18 o 
  -5  -5   2        4.11        5.37      1.91 o 
  -4  -5   2      463.20      471.04     17.40 o 
  -3  -5   2        5.30        6.21      1.14 o 
  -2  -5   2      658.11      614.80     14.47 o 
  -1  -5   2     1078.54     1086.80     23.79 o 
   0  -5   2      328.04      317.78     11.71 o 
   1  -5   2       37.56       33.72      2.76 o 
   2  -5   2      264.90      265.36      6.66 o 
   3  -5   2       14.82       19.07      1.37 o 
   4  -5   2      821.12      850.57     19.67 o 
   5  -5   2      106.92       94.36      6.04 o 
   6  -5   2      361.85      354.26     10.22 o 
   7  -5   2     1704.36     1639.73     37.36 o 
   8  -5   2       84.30       85.21     10.36 o 
   9  -5   2        0.15        1.29      0.96 o 
  10  -5   2        4.02        2.82      2.74 o 
  -9  -4   2        9.58       15.37      4.33 o 
  -8  -4   2        1.87        5.10      2.39 o 
  -7  -4   2       20.89       26.85      4.20 o 
  -6  -4   2       24.18       21.13      3.36 o 
  -4  -4   2       92.47       83.77      5.00 o 
  -3  -4   2     1375.71     1385.95     43.71 o 
  -2  -4   2     3623.10     3796.66     79.29 o 
  -1  -4   2      313.37      324.58      7.78 o 
   0  -4   2     1241.87     1202.78     36.28 o 
   1  -4   2      238.10      259.18      9.65 o 
   2  -4   2       79.76       87.13      3.42 o 
   3  -4   2      553.72      645.60     12.20 o 
   4  -4   2      579.08      604.76     11.76 o 
   5  -4   2      378.22      344.08      9.62 o 
   6  -4   2      574.08      546.05     14.26 o 
   7  -4   2      159.80      159.81      6.13 o 
   8  -4   2       12.39        8.48      1.95 o 
   9  -4   2        6.24        8.22      1.83 o 
  10  -4   2       34.48       43.75      3.90 o 
 -10  -3   2        3.29        6.79      3.13 o 
  -9  -3   2        1.19        3.80      2.39 o 
  -8  -3   2       70.03       75.06      6.64 o 
  -7  -3   2        0.40        0.92      1.17 o 
  -6  -3   2      147.62      140.26      8.03 o 
  -5  -3   2       22.38       24.71      3.08 o 
  -4  -3   2       86.64       42.17      3.28 o 
  -3  -3   2     1458.18     1509.82     47.17 o 
  -2  -3   2      145.44      139.44      5.67 o 
  -1  -3   2    10881.75    10220.40    215.66 o 
   0  -3   2      381.08      383.52     12.43 o 
   1  -3   2     1466.73     1585.52     33.48 o 
   2  -3   2     1043.91     1042.99     18.62 o 
   3  -3   2      855.76      991.63     18.00 o 
   4  -3   2      236.89      262.71      5.74 o 
   6  -3   2       49.23       42.93      2.77 o 
   7  -3   2      400.73      378.97     27.42 o 
   8  -3   2       42.21       45.38      3.64 o 
   9  -3   2      241.41      235.94      8.88 o 
  10  -3   2      149.64      140.26      6.69 o 
 -10  -2   2      117.53      139.66     11.01 o 
  -9  -2   2        2.56        4.60      1.84 o 
  -8  -2   2       27.84       26.11      4.05 o 
  -7  -2   2      384.78      382.40     16.36 o 
  -6  -2   2      227.54      191.45      9.55 o 
  -5  -2   2      219.28      198.39      9.15 o 
  -4  -2   2       14.42       19.72      2.36 o 
  -3  -2   2        9.71       -0.17      0.40 o 
  -2  -2   2     3243.92     3413.07    102.74 o 
  -1  -2   2      630.55      603.51     12.85 o 
   0  -2   2     2259.39     2336.90     40.13 o 
   1  -2   2     1301.01     1369.53     23.92 o 
   2  -2   2     1116.42     1184.59     21.01 o 
   4  -2   2       96.49       92.47      2.63 o 
   5  -2   2        0.07        1.57      0.89 o 
   6  -2   2      261.69      260.26      8.34 o 
   7  -2   2       18.70       22.82      3.22 o 
   8  -2   2       20.03       23.98      3.69 o 
   9  -2   2      194.26      203.44      8.20 o 
  10  -2   2        3.34        5.00      1.57 o 
 -11  -1   2       72.37       89.91     10.32 o 
 -10  -1   2       17.46       16.76      3.98 o 
  -9  -1   2       13.19       16.68      3.63 o 
  -8  -1   2       47.39       50.42      4.97 o 
  -7  -1   2        0.49        3.01      1.47 o 
  -6  -1   2      117.60      106.35      7.25 o 
  -5  -1   2      135.21      153.10      3.89 o 
  -4  -1   2       68.09       66.90      2.10 o 
  -3  -1   2      522.73      530.96      9.89 o 
  -2  -1   2      165.63      151.74      4.17 o 
  -1  -1   2      190.48      185.26      6.79 o 
   1  -1   2       41.58       39.57      1.32 o 
   2  -1   2      190.81      200.74      4.38 o 
   3  -1   2      250.41      263.85      5.72 o 
   4  -1   2      749.88      808.29     19.02 o 
   5  -1   2      649.44      689.11     17.08 o 
   6  -1   2       80.16       73.34      3.86 o 
   7  -1   2      355.56      328.14     10.43 o 
   8  -1   2        0.82        1.21      1.03 o 
   9  -1   2       21.32       31.40      4.95 o 
  10  -1   2        4.52        6.91      2.49 o 
 -11   0   2        6.58       14.62      3.65 o 
 -10   0   2      310.76      304.36     15.64 o 
  -9   0   2       54.90       53.00      6.09 o 
  -8   0   2       35.08       36.82      2.82 o 
  -7   0   2       42.29       39.97      2.62 o 
  -6   0   2      279.16      313.40      8.87 o 
  -5   0   2       52.11       46.65      3.10 o 
  -4   0   2      125.22      114.53      2.88 o 
  -3   0   2     3360.74     3622.16     61.99 o 
  -2   0   2     2887.63     3074.26     63.92 o 
  -1   0   2        5.57        5.06      0.48 o 
   0   0   2      673.52      727.64     24.34 o 
   2   0   2     1410.85     1433.07     44.90 o 
   3   0   2      402.55      437.54     11.00 o 
   4   0   2      829.50      893.35     20.97 o 
   5   0   2        7.56        2.59      1.42 o 
   6   0   2       28.07       25.66      3.73 o 
   7   0   2       21.06       19.10      3.65 o 
   8   0   2        1.97        6.17      2.11 o 
   9   0   2       18.90       21.18      4.20 o 
 -11   1   2       20.55       24.45      3.07 o 
 -10   1   2       73.85       77.55      4.44 o 
  -9   1   2        0.00        2.06      0.94 o 
  -8   1   2      111.37      110.86      6.81 o 
  -7   1   2      151.86      130.97      5.11 o 
  -6   1   2      120.11      117.33      7.91 o 
  -5   1   2      511.33      613.39     11.67 o 
  -4   1   2     1207.18     1391.51     34.34 o 
  -3   1   2      116.78      122.90      2.93 o 
  -2   1   2       81.70       91.26      5.43 o 
  -1   1   2     2122.61     2206.94     38.06 o 
   0   1   2     2281.80     2360.71     71.78 o 
   1   1   2      270.83      250.83      9.57 o 
   2   1   2      203.49      170.19      7.53 o 
   3   1   2      365.37      341.63     13.30 o 
   4   1   2      578.33      582.06     21.33 o 
   5   1   2       41.53       40.15      3.93 o 
   6   1   2       12.57       14.87      3.13 o 
   7   1   2       31.15       24.02      4.05 o 
   8   1   2       34.87       29.79      4.70 o 
   9   1   2        9.71        7.91      2.78 o 
 -11   2   2        4.82        6.25      1.62 o 
 -10   2   2        0.23        2.27      1.01 o 
  -9   2   2       84.09       83.57      4.33 o 
  -8   2   2      256.66      235.69      7.71 o 
  -7   2   2      449.63      403.79     26.63 o 
  -6   2   2       25.12       18.67      2.44 o 
  -5   2   2     5040.02     5212.52    108.81 o 
  -4   2   2      674.09      744.47     17.06 o 
  -3   2   2      243.84      275.74      7.11 o 
  -2   2   2      491.85      533.14     12.26 o 
  -1   2   2      984.38      854.45     83.72 o 
   0   2   2      660.13      677.34     22.23 o 
   1   2   2      665.65      680.02     22.75 o 
   2   2   2     3940.14     4122.13    125.36 o 
   3   2   2      115.56       92.29      5.57 o 
   4   2   2      152.11      145.40      7.93 o 
   5   2   2        0.00        1.24      1.39 o 
   6   2   2       55.98       50.85      4.92 o 
   7   2   2        0.04        0.77      1.39 o 
   8   2   2       12.82       11.39      3.13 o 
 -11   3   2        4.55        6.88      1.56 o 
 -10   3   2        8.42        7.24      1.52 o 
  -9   3   2      126.74      120.39      5.25 o 
  -8   3   2      118.73      109.93      5.20 o 
  -7   3   2      521.09      506.22     16.56 o 
  -6   3   2        2.65        3.19      0.99 o 
  -5   3   2      181.65      202.92      7.57 o 
  -4   3   2       16.80       18.56      1.93 o 
  -3   3   2       76.69       80.62      3.16 o 
  -2   3   2      988.60     1042.73     33.22 o 
  -1   3   2      188.57      186.76      5.37 o 
   0   3   2      429.82      455.34     11.23 o 
   1   3   2        1.43        2.04      1.12 o 
   2   3   2      344.46      319.42     12.78 o 
   3   3   2       10.93        6.64      2.04 o 
   4   3   2        0.34        0.72      1.14 o 
   5   3   2       62.42       54.80      4.97 o 
   6   3   2        1.45        1.34      1.52 o 
   7   3   2       11.88       11.93      2.98 o 
   8   3   2       49.09       39.71      5.52 o 
 -11   4   2       38.63       34.05      8.07 o 
 -10   4   2        7.58       12.64      3.15 o 
  -9   4   2       76.99       76.24      4.04 o 
  -8   4   2       23.76       25.90      2.45 o 
  -7   4   2       17.26       17.65      2.03 o 
  -6   4   2      118.83      102.45      4.21 o 
  -5   4   2       38.21       39.79      2.36 o 
  -3   4   2        5.59        6.12      1.42 o 
  -2   4   2     3084.08     3257.34     75.86 o 
  -1   4   2       26.10       25.09      1.89 o 
   0   4   2     1396.63     1386.29     30.79 o 
   1   4   2        7.41        9.99      1.95 o 
   2   4   2      291.05      301.35     12.56 o 
   3   4   2        0.02        1.19      1.19 o 
   4   4   2       93.99       76.56      5.79 o 
   5   4   2       31.52       30.46      4.20 o 
   6   4   2       34.07       48.43      5.00 o 
   7   4   2       17.41       25.46      4.53 o 
 -11   5   2       35.50       40.66      3.53 o 
 -10   5   2       38.32       42.25      3.24 o 
  -9   5   2      216.98      192.57      7.27 o 
  -8   5   2        0.77        0.84      0.96 o 
  -7   5   2       21.04       17.51      2.05 o 
  -6   5   2       24.82       22.55      2.78 o 
  -4   5   2       61.78       63.80      4.13 o 
  -3   5   2       82.20       72.53      3.21 o 
  -2   5   2      273.32      269.25      7.71 o 
  -1   5   2       24.74       26.65      1.99 o 
   0   5   2        0.05        1.10      0.77 o 
   1   5   2      415.81      390.26     15.22 o 
   2   5   2       60.82       50.37      4.30 o 
   3   5   2       84.94       95.43      6.32 o 
   4   5   2        4.73        4.13      1.72 o 
   5   5   2        1.24        5.69      2.24 o 
   6   5   2        3.00        4.08      1.99 o 
 -10   6   2        5.53        2.69      1.85 o 
  -9   6   2        0.33        0.41      0.83 o 
  -7   6   2        0.15        0.23      1.96 o 
  -5   6   2      145.11      135.02      6.00 o 
  -4   6   2       49.36       45.64      2.64 o 
  -3   6   2        7.48        7.30      1.28 o 
  -2   6   2      121.02      114.64      5.36 o 
  -1   6   2       44.05       40.32      2.54 o 
   0   6   2       42.31       40.61      2.75 o 
   1   6   2        5.43        5.97      1.36 o 
   2   6   2       13.56       18.54      2.33 o 
   3   6   2      119.08      135.58      5.96 o 
   4   6   2       16.60       26.98      3.95 o 
   5   6   2       13.13       19.92      3.73 o 
 -10   7   2        8.26        1.02      0.90 o 
  -9   7   2        6.62        1.77      0.97 o 
  -8   7   2        0.03        1.22      1.24 o 
  -7   7   2        0.09        3.31      1.62 o 
  -6   7   2      148.61      139.16      8.25 o 
  -5   7   2       89.38       78.89      5.92 o 
  -4   7   2      135.75      126.73      7.53 o 
  -3   7   2        6.19        8.03      2.19 o 
  -2   7   2        0.36        0.94      1.34 o 
  -1   7   2        0.58        0.30      1.37 o 
   0   7   2        1.52        4.30      2.11 o 
   1   7   2       15.48       19.32      3.95 o 
   2   7   2       20.79       23.27      4.23 o 
   3   7   2        1.64        2.86      1.96 o 
   4   7   2        0.24        1.07      1.52 o 
  -9   8   2      142.34      157.29      9.95 o 
  -8   8   2       62.21       57.83      5.45 o 
  -7   8   2        1.04        3.51      1.79 o 
  -6   8   2        0.32        1.37      1.52 o 
  -5   8   2        0.39        0.75      1.39 o 
  -4   8   2        8.02       11.26      2.91 o 
  -3   8   2      140.83      136.58      8.40 o 
  -2   8   2      153.71      148.39      8.90 o 
  -1   8   2       10.18       19.02      3.80 o 
   0   8   2        1.85        4.77      2.11 o 
   1   8   2       59.57       64.60      5.99 o 
   2   8   2       21.51       28.69      5.17 o 
   3   8   2        2.25        5.47      2.21 o 
  -8   9   2       32.70       40.58      5.52 o 
  -7   9   2        6.46       10.12      2.74 o 
  -6   9   2        0.00        2.74      1.57 o 
  -5   9   2        3.54        9.60      2.69 o 
  -4   9   2        7.40        6.46      2.19 o 
  -3   9   2      234.92      213.53     11.61 o 
  -2   9   2       27.74       30.91      4.65 o 
  -1   9   2        0.01        0.50      1.47 o 
   0   9   2       45.61       52.09      6.32 o 
   1   9   2       22.80       32.37      5.37 o 
  -6  10   2       11.24        9.65      2.74 o 
  -5  10   2        0.99        2.91      1.77 o 
  -4  10   2        0.92        7.71      2.44 o 
  -3  10   2       46.35       56.81      5.64 o 
  -2  10   2        7.93        7.16      2.54 o 
   0 -12   3        3.59        5.17      2.34 o 
   1 -12   3        0.47        1.09      1.47 o 
   2 -12   3       30.17       37.07      5.27 o 
   3 -12   3        0.58        1.02      1.57 o 
   4 -12   3       69.46       65.09      6.12 o 
   5 -12   3        4.41       10.00      2.76 o 
  -2 -11   3        0.00        1.12      1.49 o 
  -1 -11   3        1.14        0.87      1.57 o 
   0 -11   3       26.49       37.84      5.17 o 
   1 -11   3        4.44        4.97      2.16 o 
   2 -11   3       36.86       48.88      5.69 o 
   3 -11   3       30.53       35.73      4.95 o 
   4 -11   3       84.53       94.31      7.31 o 
   5 -11   3        2.17        4.90      2.09 o 
   6 -11   3        0.45        4.97      2.04 o 
   7 -11   3        0.02        1.79      1.99 o 
  -4 -10   3       10.97       17.43      4.08 o 
  -3 -10   3        7.53        7.58      2.56 o 
  -2 -10   3        2.45        3.98      2.24 o 
  -1 -10   3       25.56       26.23      4.35 o 
   0 -10   3       17.96       22.18      3.88 o 
   1 -10   3       25.32       25.14      4.00 o 
   2 -10   3       10.70       15.79      3.33 o 
   3 -10   3       15.75       14.25      3.33 o 
   4 -10   3       11.01       17.13      3.78 o 
   5 -10   3       72.73       71.09      6.19 o 
   6 -10   3        1.68        4.33      2.06 o 
   7 -10   3       40.88       52.31      6.32 o 
   8 -10   3       55.64       60.69      6.09 o 
  -6  -9   3        1.85        1.67      2.09 o 
  -5  -9   3       11.83       13.75      3.78 o 
  -4  -9   3       14.87       21.01      4.28 o 
  -3  -9   3        6.98        9.08      2.81 o 
  -2  -9   3        0.15        4.50      1.99 o 
  -1  -9   3      185.00      204.06     10.59 o 
   0  -9   3      165.06      169.40      9.25 o 
   1  -9   3       68.22       57.06      5.00 o 
   2  -9   3        6.50       10.17      2.54 o 
   3  -9   3        1.83        6.61      2.24 o 
   4  -9   3       24.02       28.72      4.15 o 
   5  -9   3      165.57      165.39      9.77 o 
   6  -9   3       42.62       40.48      5.22 o 
   7  -9   3       53.23       53.08      6.17 o 
   8  -9   3       60.79       82.95      6.99 o 
   9  -9   3        9.36       10.22      2.69 o 
  -7  -8   3        5.61       11.74      4.23 o 
  -6  -8   3        2.19        1.99      2.19 o 
  -5  -8   3        5.83       14.20      3.58 o 
  -4  -8   3        0.35        1.24      1.86 o 
  -3  -8   3        3.13        2.06      1.72 o 
  -2  -8   3       23.47       24.07      3.63 o 
  -1  -8   3      120.52      123.03      7.36 o 
   0  -8   3        4.98        8.21      2.26 o 
   1  -8   3       51.67       56.32      4.57 o 
   2  -8   3        2.53        2.21      1.54 o 
   3  -8   3       30.49       25.98      3.61 o 
   4  -8   3        1.00        3.21      1.67 o 
   5  -8   3       53.35       49.68      5.37 o 
   6  -8   3      131.02      153.76      9.52 o 
   7  -8   3       28.21       40.53      5.35 o 
   8  -8   3        7.73       10.37      2.71 o 
   9  -8   3        1.62        6.19      1.94 o 
  -6  -7   3       24.72       35.41      5.25 o 
  -5  -7   3      260.70      318.48     14.89 o 
  -4  -7   3       20.81       17.48      3.28 o 
  -3  -7   3      261.60      245.13     11.41 o 
  -2  -7   3       94.04       83.77      5.54 o 
  -1  -7   3        1.79        4.95      1.69 o 
   0  -7   3       46.51       40.63      3.61 o 
   1  -7   3       66.52       60.17      4.45 o 
   2  -7   3       64.66       62.01      4.65 o 
   3  -7   3      581.98      579.80     20.84 o 
   4  -7   3        1.61        5.79      2.06 o 
   5  -7   3      527.28      506.47     19.69 o 
   6  -7   3      516.84      521.24     20.69 o 
   7  -7   3       30.37       29.81      4.65 o 
   8  -7   3       19.20       26.65      4.38 o 
   9  -7   3        0.75        0.50      1.14 o 
  -8  -6   3        1.82        3.61      2.29 o 
  -7  -6   3        0.16        1.84      1.94 o 
  -6  -6   3       30.74       41.82      4.33 o 
  -5  -6   3        1.31        2.44      1.47 o 
  -4  -6   3      189.01      167.44      5.85 o 
  -3  -6   3      565.85      523.87     13.02 o 
  -2  -6   3      558.09      595.78     14.13 o 
  -1  -6   3       84.23       87.34      2.90 o 
   0  -6   3      776.14      783.58     25.54 o 
   1  -6   3       14.61       15.76      2.39 o 
   2  -6   3       42.78       52.49      3.88 o 
   3  -6   3      192.04      177.93      7.63 o 
   4  -6   3      132.13      131.39      5.95 o 
   5  -6   3      148.52      150.64      5.42 o 
   6  -6   3      472.72      437.99     12.18 o 
   7  -6   3      106.34      100.10      4.72 o 
   8  -6   3       58.49       57.73      4.74 o 
   9  -6   3       23.25       24.77      2.82 o 
  10  -6   3        1.75        1.57      1.21 o 
  -9  -5   3       16.76       32.32      5.92 o 
  -8  -5   3        4.16       15.04      3.80 o 
  -7  -5   3       47.50       61.54      5.74 o 
  -6  -5   3        0.04        1.79      1.27 o 
  -5  -5   3       15.22       13.15      2.49 o 
  -4  -5   3      575.16      531.04     19.15 o 
  -3  -5   3      739.13      754.61     17.59 o 
  -2  -5   3     3090.55     3290.69     69.08 o 
  -1  -5   3        0.46        0.51      0.38 o 
   0  -5   3      799.24      788.80     25.06 o 
   1  -5   3     1731.19     1853.22     55.52 o 
   2  -5   3       73.45       75.37      2.26 o 
   3  -5   3      164.64      164.81      4.12 o 
   4  -5   3        3.37       15.04      1.20 o 
   5  -5   3      107.14      100.86      4.28 o 
   6  -5   3      517.92      477.74     12.98 o 
   7  -5   3        0.60        0.23      0.86 o 
   8  -5   3      286.43      261.68      8.97 o 
   9  -5   3      169.86      160.22      6.96 o 
  10  -5   3       36.50       54.38      6.41 o 
 -10  -4   3        2.08       12.98      4.48 o 
  -9  -4   3        8.50       13.20      4.15 o 
  -8  -4   3      102.82      101.37      7.26 o 
  -7  -4   3      144.03      144.66      8.63 o 
  -6  -4   3       29.46        0.52      0.80 o 
  -5  -4   3        0.68        1.09      1.27 o 
  -4  -4   3       23.83       24.14      2.56 o 
  -3  -4   3     2294.42     2377.14     72.88 o 
  -2  -4   3       63.09       59.33      2.31 o 
  -1  -4   3      355.79      332.09      7.89 o 
   0  -4   3      371.69      351.57      8.19 o 
   2  -4   3      368.51      403.97      8.04 o 
   3  -4   3        2.37        2.47      0.55 o 
   4  -4   3      255.27      286.33      6.43 o 
   5  -4   3      167.39      167.21      5.84 o 
   6  -4   3      100.59       91.53      5.47 o 
   8  -4   3       77.33       72.37      4.27 o 
   9  -4   3        0.00        2.51      1.17 o 
  10  -4   3        7.72       12.96      2.38 o 
  -9  -3   3       20.75       17.88      3.68 o 
  -8  -3   3        3.24        3.48      1.69 o 
  -7  -3   3        3.26        4.85      1.96 o 
  -6  -3   3       61.72       62.01      4.80 o 
  -5  -3   3      194.07      154.11      7.68 o 
  -4  -3   3      196.22      166.24      7.63 o 
  -3  -3   3        0.29        2.74      1.02 o 
  -2  -3   3     1921.36     2007.90     34.95 o 
  -1  -3   3      158.62      172.91      3.78 o 
   0  -3   3      246.54      235.57      4.85 o 
   1  -3   3      561.51      634.38     16.62 o 
   2  -3   3      164.05      189.93      4.37 o 
   3  -3   3     2881.28     3184.37     55.18 o 
   4  -3   3      827.69      780.79     14.84 o 
   5  -3   3      247.79      206.08      7.65 o 
   6  -3   3      381.50      348.32     10.74 o 
   7  -3   3       83.70       79.22      4.36 o 
   8  -3   3        3.65        3.58      1.59 o 
   9  -3   3       30.16       31.13      4.80 o 
  10  -3   3       11.13        9.30      2.00 o 
 -10  -2   3        3.85        6.99      2.41 o 
  -9  -2   3        0.81        1.74      1.34 o 
  -8  -2   3       45.07       46.52      4.55 o 
  -7  -2   3       44.27       57.73      4.85 o 
  -6  -2   3       57.74       56.15      3.70 o 
  -5  -2   3      470.36      458.96     11.68 o 
  -4  -2   3     1487.23     1499.08     33.35 o 
  -2  -2   3        0.05        0.63      0.26 o 
  -1  -2   3       46.51       52.65      1.75 o 
   0  -2   3      262.21      272.58      5.46 o 
   1  -2   3      621.46      645.73     14.46 o 
   3  -2   3      702.43      734.14     13.93 o 
   4  -2   3        0.26        2.33      0.95 o 
   5  -2   3       19.07       18.26      2.06 o 
   6  -2   3        0.59        1.39      0.95 o 
   7  -2   3        1.30        1.15      1.01 o 
   8  -2   3      148.55      143.56      6.53 o 
   9  -2   3        3.72        6.49      1.76 o 
 -11  -1   3        3.22        9.15      2.56 o 
 -10  -1   3        2.75        4.57      1.91 o 
  -9  -1   3      119.11      105.12      7.51 o 
  -8  -1   3      158.12      149.60      8.90 o 
  -7  -1   3       13.95       16.31      1.87 o 
  -6  -1   3        0.01        0.30      0.49 o 
  -5  -1   3       20.03       21.16      1.19 o 
  -4  -1   3      211.13      222.07     13.82 o 
  -3  -1   3      320.51      341.91      6.70 o 
  -2  -1   3       39.82       32.16      1.69 o 
  -1  -1   3     1231.71     1368.52     30.07 o 
   0  -1   3      806.76      849.87     15.30 o 
   2  -1   3       51.32       43.95      1.72 o 
   3  -1   3     2093.23     2233.33     39.35 o 
   4  -1   3       71.64       72.79      3.44 o 
   5  -1   3       55.03       48.33      3.23 o 
   6  -1   3      277.01      269.98     16.62 o 
   7  -1   3       11.92        9.15      2.61 o 
   8  -1   3       86.14       73.40      6.49 o 
   9  -1   3       47.29       50.37      6.17 o 
 -11   0   3        0.63        1.74      1.86 o 
 -10   0   3      111.78      114.95      5.89 o 
  -9   0   3      126.29      118.93      5.35 o 
  -8   0   3      238.26      223.40      7.48 o 
  -7   0   3       25.36       23.30      3.00 o 
  -6   0   3     2179.52     2263.49     46.10 o 
  -5   0   3        0.04        0.99      0.43 o 
  -4   0   3      499.98      569.41     13.04 o 
  -3   0   3      269.62      275.36      5.63 o 
  -2   0   3      325.74      333.69      6.51 o 
  -1   0   3      144.21      155.53      4.58 o 
   0   0   3     1999.80     2111.49     45.90 o 
   1   0   3     3262.55     3338.86     71.80 o 
   2   0   3       18.34       18.78      1.59 o 
   3   0   3       56.71       39.71      3.43 o 
   4   0   3        0.48        1.04      1.29 o 
   5   0   3        4.88        4.00      1.82 o 
   6   0   3       68.04       67.01      5.64 o 
   7   0   3       23.90       26.63      4.25 o 
   8   0   3        1.66        6.17      2.54 o 
   9   0   3        0.00        2.29      1.54 o 
 -11   1   3        0.00        2.33      1.14 o 
 -10   1   3       81.27       69.34      4.04 o 
  -9   1   3        9.71       10.73      1.80 o 
  -8   1   3       28.92       32.76      3.97 o 
  -7   1   3        1.28        1.77      0.78 o 
  -6   1   3       52.24       57.99      2.09 o 
  -5   1   3      403.77      428.68      8.68 o 
  -4   1   3      546.34      570.34     10.91 o 
  -3   1   3     3355.83     3582.39     61.57 o 
  -2   1   3      303.57      328.24      6.65 o 
  -1   1   3     1265.44     1273.60     22.69 o 
   0   1   3      538.23      515.04     12.64 o 
   1   1   3       96.12      101.84      5.40 o 
   2   1   3       66.18       69.47      4.55 o 
   3   1   3       96.93       88.44      5.59 o 
   4   1   3      270.71      260.52     11.91 o 
   5   1   3       20.41       20.86      3.43 o 
   6   1   3      339.11      320.12     15.07 o 
   7   1   3      100.89      110.30      8.16 o 
   8   1   3       36.82       34.54      5.27 o 
 -11   2   3       28.92       44.10      3.69 o 
 -10   2   3       11.31       16.41      5.76 o 
  -9   2   3       52.93       59.05      3.46 o 
  -8   2   3       75.28       71.75      3.62 o 
  -7   2   3       29.65       22.49      2.09 o 
  -6   2   3       25.92       22.70      1.94 o 
  -5   2   3      218.31      209.39      6.54 o 
  -4   2   3     1663.90     1687.28     36.45 o 
  -3   2   3     2946.49     3123.17     65.69 o 
  -2   2   3      123.27      115.50      3.80 o 
  -1   2   3     1581.98     1554.65     33.54 o 
   0   2   3      479.71      519.35     18.20 o 
   1   2   3      144.03      146.89      7.21 o 
   2   2   3       21.40       21.43      2.83 o 
   3   2   3      554.80      593.99     21.98 o 
   4   2   3       75.14       79.99      5.89 o 
   5   2   3       65.54       61.64      5.37 o 
   6   2   3      184.68      197.52     11.19 o 
   7   2   3       63.25       61.99      6.07 o 
   8   2   3        1.79        1.67      1.72 o 
 -11   3   3        3.21        8.71      2.42 o 
 -10   3   3      132.07      122.68      5.46 o 
  -9   3   3       38.60       40.89      2.91 o 
  -8   3   3       11.92       14.90      2.72 o 
  -7   3   3       73.49       64.13      4.15 o 
  -6   3   3       60.03       72.64      3.41 o 
  -5   3   3        6.52        8.63      1.30 o 
  -4   3   3      295.26      346.17      9.22 o 
  -3   3   3       49.03       33.42      1.97 o 
  -2   3   3      731.90      766.94     17.73 o 
  -1   3   3      631.53      567.58     56.34 o 
   0   3   3      828.62      832.27     19.43 o 
   1   3   3        2.31        5.57      1.74 o 
   2   3   3       89.10       93.91      5.92 o 
   3   3   3       10.55        8.40      2.29 o 
   4   3   3        9.75       14.67      3.03 o 
   5   3   3        0.43        0.80      1.52 o 
   6   3   3        4.68       11.74      3.13 o 
   7   3   3        3.26        4.03      2.14 o 
 -11   4   3        0.71        3.14      1.03 o 
 -10   4   3        1.24        0.57      0.82 o 
  -9   4   3      215.74      193.85      7.10 o 
  -8   4   3        8.21        9.02      2.04 o 
  -7   4   3       71.11       72.70      4.19 o 
  -6   4   3      319.76      326.43      9.49 o 
  -5   4   3       52.35       47.25      2.68 o 
  -4   4   3       20.35       26.68      2.03 o 
  -3   4   3      683.26      659.58     15.85 o 
  -2   4   3       55.00       43.27      4.26 o 
  -1   4   3      280.48      249.49     26.43 o 
   0   4   3       19.19       17.05      1.87 o 
   1   4   3       98.55       87.37      5.67 o 
   2   4   3      159.48      152.27      8.30 o 
   3   4   3       10.22       14.64      2.91 o 
   4   4   3       17.49       18.30      3.48 o 
   5   4   3        1.45        4.08      1.67 o 
   6   4   3       54.25       50.40      5.94 o 
 -11   5   3       15.94       22.90      4.05 o 
 -10   5   3        1.05        3.40      1.08 o 
  -9   5   3        6.03       10.34      1.79 o 
  -8   5   3        0.25        1.09      0.82 o 
  -7   5   3      110.42       92.05      4.26 o 
  -6   5   3       30.76       30.26      2.57 o 
  -5   5   3       52.17       54.76      2.99 o 
  -4   5   3       30.14       30.25      2.25 o 
  -2   5   3        2.13        3.51      1.02 o 
  -1   5   3      233.81      216.64     19.19 o 
   0   5   3       91.89       95.97      4.30 o 
   1   5   3      222.51      204.82     22.64 o 
   2   5   3       14.04       13.88      2.10 o 
   3   5   3        9.55        7.61      2.29 o 
   4   5   3        8.32        9.67      2.76 o 
   5   5   3      148.32      151.67      9.57 o 
 -10   6   3      129.05      125.52      5.87 o 
  -9   6   3       90.11       84.65      4.53 o 
  -8   6   3        3.33        3.75      1.82 o 
  -7   6   3        5.11        5.26      1.19 o 
  -6   6   3       34.14       35.42      2.70 o 
  -5   6   3       15.47       14.25      1.88 o 
  -3   6   3      606.07      602.67     15.37 o 
  -2   6   3       14.46       15.38      1.91 o 
  -1   6   3      111.49      115.19      4.87 o 
   0   6   3       74.21       63.41      3.60 o 
   1   6   3       21.62       22.32      2.47 o 
   2   6   3        3.26        3.24      1.27 o 
   3   6   3        4.06        2.86      1.22 o 
   4   6   3       47.55       49.13      5.00 o 
 -10   7   3       32.35       47.19      5.59 o 
  -9   7   3        8.35        8.93      2.69 o 
  -8   7   3        1.70        1.99      1.49 o 
  -7   7   3        8.39        8.93      2.36 o 
  -6   7   3        2.97        5.79      1.82 o 
  -5   7   3       75.29       -0.62      0.80 o 
  -4   7   3      233.49      220.64     10.89 o 
  -3   7   3       36.96       35.80      4.25 o 
  -2   7   3        1.48        1.09      1.27 o 
  -1   7   3      150.25      142.05      8.68 o 
   0   7   3       16.42       25.56      4.28 o 
   1   7   3        7.30        7.58      2.59 o 
   2   7   3       17.77       25.14      4.33 o 
   3   7   3        0.00        1.74      1.74 o 
  -9   8   3        0.39        1.77      1.52 o 
  -8   8   3       45.78       49.45      4.90 o 
  -7   8   3       34.75        6.89      1.96 o 
  -6   8   3       30.16        6.24      1.94 o 
  -5   8   3        0.09        4.20      1.72 o 
  -4   8   3       62.45       74.81      6.02 o 
  -3   8   3       70.88       73.27      5.94 o 
  -2   8   3       77.39       80.58      6.49 o 
  -1   8   3        1.46        5.49      2.11 o 
   0   8   3       18.06       21.33      4.13 o 
   1   8   3       15.31       14.69      3.46 o 
  -7   9   3        3.78        3.68      1.79 o 
  -6   9   3       90.37       95.18      7.19 o 
  -5   9   3       11.99       12.93      3.08 o 
  -4   9   3        0.12        1.32      1.64 o 
  -3   9   3       46.22       55.12      6.04 o 
  -2   9   3        3.72        9.67      2.46 o 
  -1   9   3        1.30        2.88      1.79 o 
  -1 -12   4        2.50        4.08      1.64 o 
   0 -12   4       26.13       31.05      4.77 o 
   1 -12   4        0.54        1.99      1.62 o 
   2 -12   4        7.82        7.46      2.39 o 
   3 -12   4       67.92       62.46      5.89 o 
   4 -12   4        6.47       15.96      3.65 o 
   5 -12   4       27.23       27.85      4.82 o 
  -3 -11   4        0.15        2.09      1.64 o 
  -2 -11   4       36.95       38.84      5.30 o 
  -1 -11   4       46.87       46.00      5.45 o 
   0 -11   4        1.04        2.49      1.59 o 
   1 -11   4        1.26        1.52      1.44 o 
   2 -11   4        8.12        9.92      2.66 o 
   3 -11   4       17.27       21.23      3.95 o 
   4 -11   4       53.10       55.07      5.40 o 
   5 -11   4        3.35        5.05      2.46 o 
   6 -11   4       26.31       28.39      4.90 o 
   7 -11   4       42.06       53.48      6.79 o 
  -5 -10   4        0.05        1.79      1.72 o 
  -4 -10   4        2.56        2.61      1.89 o 
  -3 -10   4       25.15       30.81      4.55 o 
  -2 -10   4       18.34       23.10      3.95 o 
  -1 -10   4        0.66        1.17      1.39 o 
   0 -10   4       18.31       25.83      3.90 o 
   1 -10   4       13.13       25.31      3.90 o 
   2 -10   4        9.16       11.19      2.88 o 
   3 -10   4       35.11       43.06      4.95 o 
   4 -10   4       14.17       17.23      3.68 o 
   5 -10   4      112.43      111.12      7.98 o 
   6 -10   4       17.40       18.30      3.95 o 
   7 -10   4        0.98        1.39      1.74 o 
   8 -10   4        0.15        3.03      2.09 o 
  -6  -9   4       25.07       42.87      6.17 o 
  -5  -9   4        0.02        1.99      1.84 o 
  -4  -9   4       22.82       19.49      3.75 o 
  -3  -9   4        0.33        2.11      1.57 o 
  -2  -9   4        0.36        0.75      1.39 o 
  -1  -9   4       14.73       18.57      3.18 o 
   0  -9   4        1.43        2.26      1.49 o 
   1  -9   4       57.20       60.92      5.00 o 
   2  -9   4       80.63       74.54      5.74 o 
   3  -9   4        2.97        4.75      2.09 o 
   4  -9   4      217.75      234.64     11.79 o 
   5  -9   4      254.56      250.33     12.56 o 
   6  -9   4      122.45      119.99      8.43 o 
   7  -9   4        8.78       18.42      4.13 o 
   8  -9   4        8.46       13.23      3.43 o 
  -7  -8   4        8.16       18.20      4.75 o 
  -6  -8   4        5.16       12.38      3.58 o 
  -5  -8   4       56.17       45.87      5.25 o 
  -4  -8   4       22.40       35.13      4.48 o 
  -3  -8   4      157.81      157.44      8.60 o 
  -2  -8   4      147.07      147.69      8.11 o 
  -1  -8   4      152.24      122.06      6.96 o 
   0  -8   4        0.65        1.59      1.27 o 
   1  -8   4        1.98        0.87      1.07 o 
   2  -8   4       18.93       17.78      2.96 o 
   3  -8   4        1.33        1.94      1.49 o 
   4  -8   4       44.57       55.63      4.87 o 
   5  -8   4      399.44      393.05     16.76 o 
   6  -8   4      323.69      324.25     15.22 o 
   7  -8   4       20.30       24.89      4.55 o 
   8  -8   4       46.99       57.98      6.41 o 
   9  -8   4       13.11       22.35      4.33 o 
  -6  -7   4       23.70       30.71      4.53 o 
  -5  -7   4      212.23      202.59     10.44 o 
  -4  -7   4      597.59      587.68     21.38 o 
  -3  -7   4      574.75      549.66     19.67 o 
  -2  -7   4       62.92       71.96      4.90 o 
  -1  -7   4      123.04      110.57      6.09 o 
   0  -7   4      221.09      216.94      9.52 o 
   1  -7   4       21.39       20.07      2.88 o 
   2  -7   4       44.84       51.84      4.18 o 
   3  -7   4       27.44       30.49      2.35 o 
   4  -7   4      206.82      189.01      6.50 o 
   5  -7   4      260.14      270.47     12.61 o 
   6  -7   4        1.89        1.52      1.57 o 
   7  -7   4      201.46      193.32     10.77 o 
   8  -7   4       92.00       88.61      7.04 o 
   9  -7   4       40.03       55.50      6.32 o 
  -9  -6   4       17.53       28.99      6.17 o 
  -8  -6   4        4.43        6.76      3.06 o 
  -6  -6   4       27.46       27.62      3.53 o 
  -5  -6   4      137.29      140.56      5.43 o 
  -4  -6   4      368.15      332.85      9.29 o 
  -3  -6   4      171.95      163.69      5.25 o 
  -2  -6   4       34.56       37.75      2.21 o 
  -1  -6   4       51.29       43.20      1.93 o 
   0  -6   4       17.59       27.05      2.56 o 
   1  -6   4        1.06        1.62      0.37 o 
   2  -6   4      281.19      311.24      6.74 o 
   3  -6   4      114.37      128.73      3.62 o 
   4  -6   4      222.04      233.44      5.74 o 
   5  -6   4        4.30        9.12      1.54 o 
   6  -6   4        6.41        6.14      1.44 o 
   7  -6   4       87.23       86.01      4.42 o 
   8  -6   4       40.37       38.17      3.14 o 
   9  -6   4        0.42        0.25      0.94 o 
  -8  -5   4       12.94        0.94      0.99 o 
  -7  -5   4       12.51       14.57      2.96 o 
  -6  -5   4      269.39      245.63     11.49 o 
  -5  -5   4        4.38        4.50      1.57 o 
  -4  -5   4      145.85      117.05      4.24 o 
  -3  -5   4      727.81      744.77     17.17 o 
  -2  -5   4       24.84       17.70      1.32 o 
  -1  -5   4        3.83        4.50      0.68 o 
   0  -5   4       30.97       43.18      1.60 o 
   1  -5   4      151.80      151.22      6.36 o 
   2  -5   4     3330.19     3550.90     61.43 o 
   3  -5   4      437.19      426.80      8.92 o 
   4  -5   4      335.42      332.90      7.48 o 
   5  -5   4       29.88       28.16      2.44 o 
   6  -5   4       39.32       35.35      2.92 o 
   7  -5   4        0.16        1.33      0.92 o 
   8  -5   4      123.56      108.59      5.46 o 
   9  -5   4        7.88       10.62      3.11 o 
 -10  -4   4       21.09       17.88      3.75 o 
  -9  -4   4        0.32        3.58      1.86 o 
  -8  -4   4        2.74        6.37      2.26 o 
  -7  -4   4       36.98       39.91      4.00 o 
  -6  -4   4      272.54      231.83     10.37 o 
  -5  -4   4      147.23      138.89      5.10 o 
  -4  -4   4       75.11       70.54      3.17 o 
  -3  -4   4       12.75       14.97      1.30 o 
  -2  -4   4      124.04      140.62      3.52 o 
  -1  -4   4       76.42       87.53      2.77 o 
   0  -4   4      934.22      982.71     17.79 o 
   2  -4   4      428.31      449.53      9.09 o 
   3  -4   4       35.23       23.48      1.38 o 
   4  -4   4        4.16        6.91      0.94 o 
   5  -4   4      101.32       90.61      4.17 o 
   6  -4   4        3.88        2.96      1.85 o 
   7  -4   4      254.44      270.65      9.30 o 
   8  -4   4        5.49        5.65      2.08 o 
   9  -4   4        1.34        1.67      1.12 o 
 -10  -3   4       34.44       32.27      5.02 o 
  -9  -3   4       85.81       93.49      7.26 o 
  -8  -3   4        3.87        4.70      1.89 o 
  -7  -3   4       63.68       57.09      4.82 o 
  -6  -3   4       47.11       38.58      2.48 o 
  -5  -3   4        6.24        1.57      1.64 o 
  -4  -3   4        0.05        0.49      0.54 o 
  -3  -3   4      255.11      239.34      5.19 o 
  -2  -3   4      109.89      108.36      2.74 o 
  -1  -3   4     1220.43     1221.93     21.70 o 
   0  -3   4      922.35      968.13     17.47 o 
   1  -3   4       34.45       25.09      1.50 o 
   2  -3   4     2420.75     2804.50     48.83 o 
   3  -3   4      119.79      138.19      4.33 o 
   4  -3   4        0.12        0.74      0.39 o 
   5  -3   4      161.78      147.47      5.68 o 
   6  -3   4      164.95      157.30      6.30 o 
   7  -3   4       36.58       41.36      3.37 o 
   8  -3   4       82.77       74.74      4.54 o 
   9  -3   4       34.30       41.85      3.98 o 
 -11  -2   4       54.77       60.37      6.24 o 
 -10  -2   4       36.01       40.95      5.37 o 
  -9  -2   4       25.46       24.54      4.05 o 
  -8  -2   4       21.64       25.34      3.78 o 
  -7  -2   4      166.06      146.77      8.40 o 
  -6  -2   4        8.55        4.34      1.03 o 
  -5  -2   4      305.11      297.54      8.34 o 
  -4  -2   4      109.53      100.95      3.80 o 
  -3  -2   4       50.35       44.98      2.25 o 
   1  -2   4       13.31       16.25      1.30 o 
   2  -2   4       81.09       97.06      2.93 o 
   3  -2   4      562.17      579.83     11.62 o 
   4  -2   4       32.19       24.07      1.60 o 
   5  -2   4      386.00      384.79     11.13 o 
   6  -2   4      155.53      159.33      6.47 o 
   7  -2   4       28.10       25.46      2.96 o 
   8  -2   4        0.75        1.25      1.05 o 
   9  -2   4        0.04       -1.22      1.22 o 
 -11  -1   4       11.57        9.27      2.74 o 
 -10  -1   4       11.11       11.36      2.93 o 
  -9  -1   4        0.06        1.67      1.34 o 
  -8  -1   4        0.63        4.65      1.82 o 
  -7  -1   4        0.57        3.63      1.55 o 
  -6  -1   4     1253.89     1199.25     22.06 o 
  -5  -1   4      813.21      767.36     14.47 o 
  -4  -1   4      691.81      725.39     13.51 o 
  -3  -1   4      222.01      207.56      6.07 o 
  -2  -1   4        0.38        1.19      0.66 o 
  -1  -1   4      266.54      312.69     10.22 o 
   0  -1   4      561.00      641.72     15.37 o 
   1  -1   4      120.20      118.22      5.35 o 
   2  -1   4     1290.00     1307.57     23.84 o 
   3  -1   4      472.06      445.16      9.46 o 
   4  -1   4      338.65      300.13      8.98 o 
   5  -1   4     1028.28     1049.17     36.55 o 
   6  -1   4        5.82        7.46      2.59 o 
   7  -1   4      126.36      124.12      8.53 o 
   8  -1   4        3.25        4.20      2.06 o 
 -11   0   4       24.87       31.55      4.92 o 
 -10   0   4       18.47       14.52      3.38 o 
  -9   0   4       71.25       65.36      3.66 o 
  -8   0   4        7.84        6.95      1.37 o 
  -7   0   4       63.01       58.05      3.34 o 
  -6   0   4      557.02      562.14     12.42 o 
  -5   0   4     1668.72     1766.97     31.34 o 
  -4   0   4      641.99      643.82     12.20 o 
  -3   0   4       25.94       24.88      1.10 o 
  -2   0   4      858.87      958.32     17.37 o 
  -1   0   4      322.19      343.59      9.09 o 
   0   0   4        1.78        3.76      0.99 o 
   1   0   4      115.53      148.28      5.04 o 
   2   0   4      543.80      560.40     15.25 o 
   3   0   4      101.19       90.38      5.79 o 
   4   0   4      270.47      241.97     11.49 o 
   5   0   4      196.37      195.08     10.47 o 
   6   0   4      109.06      100.62      7.43 o 
   7   0   4      186.70      174.54     10.79 o 
   8   0   4       32.02       33.99      5.25 o 
 -11   1   4       60.80       54.08      5.69 o 
 -10   1   4       23.36       31.40      4.67 o 
  -9   1   4        0.05        1.66      0.92 o 
  -8   1   4       85.03       68.78      3.55 o 
  -7   1   4        8.37        6.47      1.19 o 
  -6   1   4       83.63       97.01      3.20 o 
  -5   1   4      110.39      108.14      5.30 o 
  -4   1   4      154.80      134.52      3.53 o 
  -3   1   4       18.75       16.01      1.18 o 
  -2   1   4     1788.94     1879.29     33.19 o 
  -1   1   4     2103.85     2227.84     39.12 o 
   0   1   4       21.03       37.36      2.28 o 
   1   1   4       16.28        6.17      1.79 o 
   2   1   4        2.91        2.26      1.34 o 
   3   1   4       88.32       86.87      5.94 o 
   4   1   4       92.97       93.04      6.56 o 
   5   1   4       45.38       43.74      5.10 o 
   6   1   4       11.72       10.59      2.93 o 
   7   1   4       75.82       82.05      7.14 o 
 -11   2   4       11.69       15.96      3.61 o 
 -10   2   4      142.69      126.31      8.78 o 
  -9   2   4        6.47       12.41      1.79 o 
  -8   2   4      136.84      131.42      5.19 o 
  -7   2   4      301.89      302.55      8.86 o 
  -6   2   4        0.01        1.43      0.81 o 
  -5   2   4        0.22        1.59      0.53 o 
  -4   2   4       77.56       83.08      5.58 o 
  -3   2   4       79.45       78.64      2.60 o 
  -2   2   4      139.37      143.38      4.62 o 
  -1   2   4      179.55      149.91      7.93 o 
   0   2   4       52.16       33.02      3.13 o 
   1   2   4       44.94       37.20      3.61 o 
   2   2   4       22.55       23.10      3.33 o 
   3   2   4       24.20       28.57      3.75 o 
   4   2   4       53.21       53.71      5.07 o 
   5   2   4       74.66       66.39      5.94 o 
   6   2   4        8.29        7.63      2.56 o 
   7   2   4       18.04       22.08      4.40 o 
 -11   3   4       27.14       20.29      3.85 o 
 -10   3   4        5.26        2.69      1.52 o 
  -9   3   4        0.69        1.40      1.03 o 
  -8   3   4       78.26       69.60      3.67 o 
  -7   3   4       13.65       17.36      1.97 o 
  -6   3   4       13.86       14.04      1.74 o 
  -5   3   4      210.73      204.01      6.43 o 
  -4   3   4      401.49      378.70     10.04 o 
  -3   3   4       32.39       23.22      1.80 o 
  -2   3   4      903.44      908.39     20.98 o 
  -1   3   4        0.01        0.23      0.57 o 
   0   3   4      288.28      309.75     13.00 o 
   1   3   4       33.38       28.74      3.53 o 
   2   3   4      207.45      176.76      9.35 o 
   3   3   4       37.43       39.86      4.60 o 
   4   3   4      300.40      288.39     13.92 o 
   5   3   4       43.80       46.05      5.49 o 
   6   3   4        5.18        6.91      2.51 o 
 -11   4   4       21.01       24.79      4.40 o 
 -10   4   4       57.64       48.98      4.92 o 
  -9   4   4        5.70        7.33      2.09 o 
  -8   4   4       19.22       18.69      2.16 o 
  -7   4   4      170.53      162.49      8.60 o 
  -6   4   4        1.96       -0.03      1.32 o 
  -5   4   4      614.26      592.52     15.01 o 
  -4   4   4      696.44      649.40     16.01 o 
  -3   4   4      129.44      103.82      4.16 o 
  -2   4   4      184.14      193.13      6.35 o 
  -1   4   4        2.29        3.22      1.03 o 
   0   4   4        2.41        3.15      1.01 o 
   1   4   4       19.46       16.96      2.13 o 
   2   4   4        2.35        2.39      1.62 o 
   3   4   4      157.39      156.96      9.32 o 
   4   4   4       38.72       41.62      5.02 o 
   5   4   4       36.03       32.37      4.82 o 
 -10   5   4       13.25       19.39      3.65 o 
  -9   5   4       33.83       37.99      4.72 o 
  -8   5   4        6.04        7.26      1.52 o 
  -7   5   4       14.79       22.73      2.42 o 
  -6   5   4       51.34       44.97      5.37 o 
  -5   5   4      262.30      224.55      7.45 o 
  -4   5   4      300.77      303.65      9.06 o 
  -3   5   4      166.50      141.77      8.35 o 
  -2   5   4        0.62        1.82      1.34 o 
  -1   5   4        3.28        3.55      1.03 o 
   0   5   4      214.16      196.32     12.51 o 
   1   5   4      127.46      137.79      9.50 o 
   2   5   4        0.63        0.32      0.97 o 
   3   5   4        1.80        3.65      1.96 o 
   4   5   4       52.05       48.24      5.12 o 
  -9   6   4      118.45      136.73      8.78 o 
  -8   6   4       53.11       57.22      6.28 o 
  -7   6   4       57.64       72.57      3.95 o 
  -6   6   4        4.72        7.02      1.82 o 
  -5   6   4      164.73      172.45      7.96 o 
  -4   6   4      271.49      245.91      8.09 o 
  -3   6   4      299.34      274.35      8.63 o 
  -2   6   4       10.85       17.21      2.88 o 
  -1   6   4      139.53      135.35      5.67 o 
   0   6   4      146.56      148.97      6.23 o 
   1   6   4       39.43       58.85      3.70 o 
   2   6   4       83.96       89.85      4.87 o 
   3   6   4        5.35        6.89      1.69 o 
  -8   7   4        2.25        5.99      1.91 o 
  -7   7   4      118.56      138.19      8.30 o 
  -6   7   4        0.47        1.47      1.49 o 
  -5   7   4        0.33        0.85      1.32 o 
  -4   7   4      161.10      134.24      8.13 o 
  -3   7   4        3.52        1.02      0.94 o 
  -2   7   4        1.33        1.91      1.44 o 
  -1   7   4        0.27        0.90      1.44 o 
   0   7   4      120.57      124.09      8.43 o 
   1   7   4        0.22        3.75      2.19 o 
   2   7   4        1.55        3.06      1.72 o 
  -8   8   4        0.99       -0.92      1.29 o 
  -7   8   4        9.11       11.84      2.83 o 
  -6   8   4       63.21       50.03      4.92 o 
  -5   8   4       28.31       31.43      4.35 o 
  -4   8   4       91.22        1.14      1.04 o 
  -3   8   4       15.59       14.45      3.18 o 
  -2   8   4       26.06       37.10      4.95 o 
  -1   8   4        3.68        1.69      1.67 o 
   0   8   4        3.72        7.96      2.83 o 
  -2 -12   5        0.67        2.93      1.64 o 
  -1 -12   5       25.71       34.14      4.90 o 
   0 -12   5        0.92        2.01      1.54 o 
   1 -12   5        0.41        0.67      1.47 o 
   2 -12   5       13.21       19.67      4.00 o 
   3 -12   5        0.12        1.84      1.39 o 
   4 -12   5       61.39       61.69      5.79 o 
   5 -12   5        0.00        2.21      1.52 o 
  -4 -11   5        3.19        9.67      2.81 o 
  -3 -11   5        3.90        9.52      2.66 o 
  -2 -11   5        0.51        2.54      1.52 o 
  -1 -11   5        1.82        8.21      2.24 o 
   0 -11   5        2.65        7.66      2.31 o 
   1 -11   5       31.18       43.01      5.12 o 
   2 -11   5        3.14        8.75      2.61 o 
   3 -11   5      195.69      203.34     11.19 o 
   4 -11   5        8.03       12.76      2.09 o 
   5 -11   5       74.11       96.55      7.66 o 
   6 -11   5       13.20       21.06      4.45 o 
  -5 -10   5        0.03        2.34      1.86 o 
  -4 -10   5       42.36       50.00      5.54 o 
  -3 -10   5       62.52       53.83      5.07 o 
  -2 -10   5        5.96        9.00      2.46 o 
  -1 -10   5        0.75        2.04      1.49 o 
   0 -10   5        0.01        0.07      1.02 o 
   1 -10   5       25.46       28.12      3.98 o 
   2 -10   5       48.53       44.58      4.48 o 
   3 -10   5      127.85      123.67      5.63 o 
   4 -10   5      492.72      510.24     14.69 o 
   5 -10   5      183.10      212.81     11.81 o 
   6 -10   5       10.97       17.85      4.00 o 
   7 -10   5        5.24       12.95      3.38 o 
  -6  -9   5       21.37       19.00      4.05 o 
  -5  -9   5      155.27      142.77      8.68 o 
  -4  -9   5      156.96      158.33      9.00 o 
  -3  -9   5        0.13        1.07      1.37 o 
  -2  -9   5        2.00        4.43      1.57 o 
  -1  -9   5        8.73       14.22      2.78 o 
   0  -9   5        1.60        1.84      1.37 o 
   1  -9   5        9.02       11.98      2.66 o 
   2  -9   5        0.25       -0.57      1.04 o 
   3  -9   5      114.21      107.77      4.96 o 
   4  -9   5      101.00      114.03      5.21 o 
   5  -9   5       24.97       25.73      4.45 o 
   6  -9   5      204.07      231.16     12.66 o 
   7  -9   5        0.11        2.34      1.74 o 
   8  -9   5       16.91       28.47      4.90 o 
  -6  -8   5       39.22       30.98      4.35 o 
  -5  -8   5       46.07       47.22      5.05 o 
  -4  -8   5       97.52       84.36      5.82 o 
  -3  -8   5        3.69        3.18      1.47 o 
  -2  -8   5       15.45       13.23      2.59 o 
  -1  -8   5       25.24       22.28      3.03 o 
   0  -8   5      128.93      142.69      7.56 o 
   1  -8   5       42.48       45.26      2.93 o 
   2  -8   5      254.26      218.99     24.38 o 
   3  -8   5       31.70       33.93      2.85 o 
   4  -8   5       58.19       65.22      3.61 o 
   5  -8   5        7.10        8.55      2.83 o 
   6  -8   5       31.15       40.25      5.20 o 
   7  -8   5       77.94       70.29      6.27 o 
   8  -8   5       36.61       39.46      5.49 o 
  -6  -7   5        2.11        1.96      1.42 o 
  -5  -7   5      151.17      130.14      7.24 o 
  -4  -7   5      179.24      166.24      8.11 o 
  -3  -7   5        7.66        5.69      1.74 o 
  -2  -7   5        0.59        2.04      1.19 o 
  -1  -7   5       21.47       24.71      2.81 o 
   0  -7   5      478.82      518.17     13.55 o 
   1  -7   5      553.63      592.04     15.06 o 
   2  -7   5      435.02      396.62     18.16 o 
   3  -7   5       34.83       35.16      2.53 o 
   4  -7   5       41.90       42.73      2.80 o 
   5  -7   5       63.31       53.88      5.00 o 
   6  -7   5       30.59       29.36      4.30 o 
   7  -7   5       62.71       58.80      5.49 o 
   8  -7   5        4.47        1.69      1.94 o 
  -9  -6   5        0.25        2.91      1.54 o 
  -8  -6   5       19.71       20.66      3.70 o 
  -7  -6   5       19.80       26.08      3.94 o 
  -6  -6   5       92.20       85.01      3.37 o 
  -5  -6   5        1.95        1.89      0.84 o 
  -4  -6   5        7.93        8.88      1.34 o 
  -3  -6   5       61.16       61.29      2.68 o 
  -2  -6   5      101.43      105.61      3.15 o 
  -1  -6   5      240.09      216.64      6.65 o 
   0  -6   5      657.46      677.23     13.03 o 
   1  -6   5      280.08      270.05      6.07 o 
   2  -6   5       54.29       61.85      2.31 o 
   3  -6   5      102.18      105.85      3.36 o 
   4  -6   5       53.02       51.74      2.91 o 
   5  -6   5      175.91      157.12      5.86 o 
   6  -6   5        6.47       12.58      1.95 o 
   7  -6   5       20.54       23.53      2.70 o 
   8  -6   5        4.19        5.88      1.85 o 
   9  -6   5        1.95        3.87      1.39 o 
 -10  -5   5       20.37       29.61      4.80 o 
  -9  -5   5        6.01        4.40      1.94 o 
  -8  -5   5       52.71       12.66      2.81 o 
  -7  -5   5       47.81       45.07      2.96 o 
  -6  -5   5       12.63        7.02      1.46 o 
  -5  -5   5       26.75       27.36      1.73 o 
  -4  -5   5       73.23       55.36      2.22 o 
  -3  -5   5      199.47      198.66      4.85 o 
  -2  -5   5      442.40      421.02      8.64 o 
  -1  -5   5      286.99      294.13      6.37 o 
   0  -5   5       69.53       68.52      2.28 o 
   1  -5   5      642.57      726.37     13.88 o 
   2  -5   5       67.57       78.29      2.70 o 
   3  -5   5       73.27       68.99      2.61 o 
   4  -5   5       20.85       21.89      1.58 o 
   5  -5   5      207.20      198.69      6.89 o 
   6  -5   5        3.91        8.05      1.65 o 
   7  -5   5       69.56       60.88      4.36 o 
   8  -5   5       52.79       50.87      8.06 o 
   9  -5   5        0.07        2.03      1.12 o 
 -10  -4   5        0.90        4.33      2.11 o 
  -9  -4   5       11.42       11.96      2.93 o 
  -8  -4   5       34.23       30.76      4.25 o 
  -7  -4   5       59.76       62.32      3.44 o 
  -6  -4   5       15.89       20.02      2.98 o 
  -5  -4   5      123.54      121.34      4.75 o 
  -4  -4   5        1.55        1.65      0.58 o 
  -3  -4   5      294.96      300.30      6.47 o 
  -2  -4   5       59.62       49.88      1.78 o 
  -1  -4   5      665.03      695.68     13.15 o 
   0  -4   5        4.80        7.81      0.84 o 
   1  -4   5      794.21      826.65     18.73 o 
   2  -4   5      747.52      805.28     15.41 o 
   3  -4   5      475.52      432.77     17.11 o 
   4  -4   5       49.22       42.83      2.07 o 
   5  -4   5       24.99       28.45      3.19 o 
   6  -4   5       49.22       46.05      5.20 o 
   7  -4   5        0.01        1.67      1.13 o 
   8  -4   5       54.58       60.01      4.31 o 
   9  -4   5       13.91       19.27      2.81 o 
 -10  -3   5        9.49       10.00      2.88 o 
  -9  -3   5        0.24        2.98      1.77 o 
  -8  -3   5       10.08       12.68      2.81 o 
  -7  -3   5     1260.98     1129.63     38.66 o 
  -6  -3   5       74.81       69.72      3.48 o 
  -5  -3   5      290.45      251.65      8.07 o 
  -4  -3   5        2.55        1.67      2.34 o 
  -3  -3   5       66.59       63.71      4.28 o 
  -2  -3   5      484.31      487.74     11.88 o 
  -1  -3   5     1273.88     1357.87     24.16 o 
   0  -3   5      387.02      388.91      7.93 o 
   1  -3   5     2191.07     2233.35     47.53 o 
   2  -3   5      529.59      485.59     12.22 o 
   3  -3   5      828.64      815.22     19.24 o 
   4  -3   5      437.13      423.81      9.39 o 
   5  -3   5        3.61        3.20      1.43 o 
   6  -3   5       46.19       50.86      3.47 o 
   7  -3   5        8.62       15.77      3.64 o 
   8  -3   5       10.21       13.53      2.46 o 
 -11  -2   5        2.27        2.71      1.62 o 
 -10  -2   5       18.28       23.32      4.08 o 
  -9  -2   5        4.09        2.19      1.67 o 
  -8  -2   5       41.77       40.06      4.60 o 
  -7  -2   5      351.81      371.14     15.79 o 
  -6  -2   5      303.32      286.06      8.50 o 
  -5  -2   5       32.97       36.51      2.37 o 
  -4  -2   5       31.55       41.92      2.40 o 
  -3  -2   5      544.65      592.52     18.80 o 
  -2  -2   5      570.58      583.80     14.37 o 
  -1  -2   5       55.43       48.62      2.50 o 
   0  -2   5        0.91        0.63      0.43 o 
   1  -2   5      456.48      512.13     10.32 o 
   2  -2   5      162.75      146.41      4.08 o 
   3  -2   5      597.59      573.41     11.83 o 
   4  -2   5        0.05        0.74      0.65 o 
   5  -2   5       17.28       19.32      2.42 o 
   6  -2   5      855.79      837.81     21.66 o 
   7  -2   5       27.04       30.78      4.62 o 
   8  -2   5        6.95        8.13      2.59 o 
 -11  -1   5       10.35       17.73      3.85 o 
 -10  -1   5       21.61       25.66      4.40 o 
  -9  -1   5      161.34      160.94      9.82 o 
  -8  -1   5       32.05       30.98      4.20 o 
  -7  -1   5        0.11       -0.47      0.82 o 
  -6  -1   5       88.40       80.12      2.63 o 
  -5  -1   5       39.31       49.83      1.93 o 
  -4  -1   5      496.62      501.65      9.73 o 
  -3  -1   5     1126.61     1205.96     27.73 o 
  -2  -1   5     2961.52     3228.32     55.88 o 
  -1  -1   5      271.93      367.38     10.69 o 
   0  -1   5        0.04        8.19      1.30 o 
   1  -1   5      219.69      241.98      7.39 o 
   2  -1   5        6.67        7.51      1.38 o 
   3  -1   5       12.85       14.22      1.76 o 
   4  -1   5      123.66      106.39      6.94 o 
   5  -1   5      292.98      261.39     12.93 o 
   6  -1   5      176.89      183.54     10.84 o 
   7  -1   5       27.25       46.07      5.82 o 
   8  -1   5       37.78       47.99      6.17 o 
 -11   0   5       46.19       49.50      5.27 o 
 -10   0   5        9.70       16.24      3.63 o 
  -9   0   5      155.69      159.50      9.80 o 
  -8   0   5       24.10       24.14      3.78 o 
  -7   0   5        0.26        0.07      1.22 o 
  -6   0   5        1.12        1.14      0.49 o 
  -5   0   5      199.29      202.04      4.83 o 
  -4   0   5       17.88       19.08      1.39 o 
  -3   0   5      791.39      832.30     15.51 o 
  -2   0   5      165.62      245.27      6.34 o 
  -1   0   5      201.53      147.07      6.99 o 
   0   0   5        6.24        3.96      1.08 o 
   1   0   5      116.57      125.69      4.90 o 
   2   0   5        8.42       11.19      2.49 o 
   3   0   5      372.44      332.50     14.37 o 
   4   0   5       85.16       84.79      6.32 o 
   5   0   5      127.87      131.53      8.60 o 
   6   0   5        4.69        6.96      2.61 o 
   7   0   5       12.69       16.76      3.73 o 
 -11   1   5       21.60       23.67      4.38 o 
 -10   1   5        0.53        2.71      1.54 o 
  -9   1   5      107.69      106.84      7.66 o 
  -8   1   5        1.98        1.59      1.62 o 
  -7   1   5       25.64       20.69      3.41 o 
  -6   1   5      601.77      565.61     18.23 o 
  -5   1   5      112.75       98.83      3.02 o 
  -4   1   5      331.83      303.92      7.07 o 
  -3   1   5       35.81       45.29      1.88 o 
  -2   1   5        1.32        1.06      0.56 o 
  -1   1   5       99.43      107.32      4.40 o 
   0   1   5       52.44       53.68      3.06 o 
   1   1   5      675.71      671.44     24.29 o 
   2   1   5      124.24      117.93      7.24 o 
   3   1   5      335.57      298.81     13.63 o 
   4   1   5      180.51      184.22     10.29 o 
   5   1   5       87.87       89.93      7.09 o 
   6   1   5        4.09        9.12      2.78 o 
   7   1   5        4.06        7.36      2.39 o 
 -11   2   5       15.14       21.23      4.20 o 
 -10   2   5       10.46        8.70      2.61 o 
  -9   2   5        5.31        8.06      2.39 o 
  -8   2   5       62.97       53.28      5.02 o 
  -7   2   5       50.60       46.64      4.65 o 
  -6   2   5      615.32      597.29     14.85 o 
  -5   2   5      271.25      242.29      5.92 o 
  -4   2   5      315.44      297.29      6.90 o 
  -3   2   5       18.21       19.70      1.49 o 
  -2   2   5       10.69       16.40      2.05 o 
  -1   2   5       69.78       60.27      3.02 o 
   0   2   5      138.35      139.56      7.73 o 
   1   2   5       40.48       36.62      3.78 o 
   2   2   5      197.74      208.63     10.74 o 
   3   2   5       68.74       67.18      5.67 o 
   4   2   5      180.67      158.38      9.57 o 
   5   2   5       31.08       31.78      4.75 o 
   6   2   5        1.66        4.15      2.19 o 
 -11   3   5       46.91       52.59      5.49 o 
 -10   3   5       67.23       76.11      6.61 o 
  -9   3   5        5.88        6.94      2.44 o 
  -8   3   5       90.30       87.79      6.59 o 
  -7   3   5       50.30       46.69      4.57 o 
  -6   3   5      124.85      122.85      4.80 o 
  -5   3   5      127.28      136.03      5.02 o 
  -4   3   5       16.67       15.44      1.74 o 
  -3   3   5      149.93      134.06      4.91 o 
  -2   3   5      271.26      265.05      7.95 o 
  -1   3   5      583.42      507.81     44.54 o 
   0   3   5      196.62      194.32      8.25 o 
   1   3   5        1.77        2.11      1.52 o 
   2   3   5        8.32        7.16      2.39 o 
   3   3   5      192.68      171.91     10.09 o 
   4   3   5       28.69       25.39      4.40 o 
   5   3   5        7.61        7.58      2.56 o 
 -11   4   5       53.82       67.55      6.34 o 
 -10   4   5       93.01       93.09      7.36 o 
  -9   4   5       18.92       22.75      3.90 o 
  -8   4   5      108.80      114.30      7.78 o 
  -7   4   5       51.69       54.00      4.95 o 
  -6   4   5      704.53      668.17     16.88 o 
  -5   4   5       42.17       44.55      3.02 o 
  -4   4   5      183.00      171.89      6.02 o 
  -3   4   5       21.29       22.19      2.18 o 
  -2   4   5      696.77      644.76     16.37 o 
  -1   4   5      386.50      378.31     19.79 o 
   0   4   5       10.35       13.88      1.99 o 
   1   4   5      217.28      202.29      7.43 o 
   2   4   5        5.64        6.99      2.36 o 
   3   4   5        0.13        3.23      1.72 o 
   4   4   5       60.45       69.12      6.39 o 
 -10   5   5       24.01       24.52      4.18 o 
  -9   5   5        0.06        2.44      1.52 o 
  -8   5   5       45.54       62.41      5.59 o 
  -7   5   5        6.32        7.06      2.19 o 
  -6   5   5        5.77        6.63      1.46 o 
  -5   5   5      569.83      573.48     25.60 o 
  -4   5   5        0.12        1.48      0.82 o 
  -3   5   5       16.70       19.05      2.17 o 
  -2   5   5      190.61      189.17      8.55 o 
  -1   5   5       63.85       66.24      6.24 o 
   0   5   5        4.39        4.27      2.69 o 
   1   5   5       98.13       89.58      4.79 o 
   2   5   5       27.14       25.71      2.89 o 
   3   5   5       42.37       57.09      5.47 o 
  -9   6   5        3.34        6.12      1.91 o 
  -8   6   5       77.00       91.03      6.99 o 
  -7   6   5       90.31       92.14      6.84 o 
  -6   6   5       40.57       49.64      3.22 o 
  -5   6   5      132.15      138.08      5.73 o 
  -4   6   5       42.92       39.84      2.96 o 
  -3   6   5       55.20       54.12      3.54 o 
  -2   6   5        5.25        7.93      1.61 o 
  -1   6   5        7.78        2.21      3.18 o 
   0   6   5       27.89       25.68      2.90 o 
   1   6   5        2.76        1.98      1.15 o 
   2   6   5        0.00        1.65      1.10 o 
  -6   7   5        0.97        4.53      1.94 o 
  -5   7   5       25.33       27.35      3.88 o 
  -4   7   5       55.16       56.96      4.97 o 
  -3   7   5       15.69       11.76      2.83 o 
  -2   7   5       15.31        0.20      1.14 o 
  -1   7   5        0.00        2.54      1.44 o 
   0   7   5       43.84       54.70      6.22 o 
  -5   8   5       30.34       34.34      4.62 o 
  -4   8   5       15.59       21.38      4.00 o 
  -3   8   5       16.79        5.00      1.79 o 
  -2 -12   6        0.05       -0.02      1.29 o 
  -1 -12   6        6.84        4.60      1.77 o 
   0 -12   6        2.17        4.13      1.82 o 
   1 -12   6        1.57        0.22      1.32 o 
   2 -12   6        2.38        2.74      1.32 o 
   3 -12   6      182.75      186.24      7.75 o 
   4 -12   6       76.51      110.35      8.23 o 
  -3 -11   6        9.04        9.47      2.31 o 
  -2 -11   6        2.57        5.10      1.84 o 
  -1 -11   6        7.55        8.78      2.41 o 
   0 -11   6        1.23        2.88      1.72 o 
   1 -11   6       37.81       39.83      4.80 o 
   2 -11   6      121.07      121.15      5.78 o 
   3 -11   6        9.21       21.65      2.74 o 
   4 -11   6       16.08       19.29      3.95 o 
   5 -11   6       24.03       37.69      5.57 o 
   6 -11   6        6.44        8.93      3.06 o 
  -3 -10   6       10.25       10.34      2.39 o 
  -2 -10   6       82.70       80.56      5.79 o 
  -1 -10   6       24.65       32.07      3.98 o 
   0 -10   6       20.66       26.63      3.78 o 
   1 -10   6      125.87      125.25      6.12 o 
   2 -10   6        2.63        2.83      0.94 o 
   3 -10   6      127.54      121.45      5.69 o 
   4 -10   6        3.16        7.33      3.02 o 
   5 -10   6        4.27        3.78      2.39 o 
   6 -10   6       55.61       67.65      6.41 o 
   7 -10   6       60.96       72.90      6.76 o 
  -7  -9   6        3.08        6.34      2.39 o 
  -4  -9   6       13.92       12.80      2.74 o 
  -3  -9   6        6.62        5.57      1.89 o 
  -2  -9   6       14.88       19.02      2.96 o 
  -1  -9   6      100.51      124.26      5.34 o 
   0  -9   6      136.38      118.52      6.87 o 
   1  -9   6       16.79       15.14      2.14 o 
   3  -9   6       17.61       15.28      2.17 o 
   4  -9   6       37.10       37.85      2.99 o 
   5  -9   6       15.38       16.24      3.75 o 
   6  -9   6       19.51       23.45      4.40 o 
   7  -9   6        6.35        7.76      2.61 o 
  -7  -8   6       13.15       15.79      3.43 o 
  -6  -8   6        5.42        6.17      2.34 o 
  -5  -8   6        7.88       14.47      3.21 o 
  -4  -8   6      108.11      109.69      4.92 o 
  -3  -8   6       26.94       28.81      4.43 o 
  -2  -8   6       10.31        9.27      1.61 o 
  -1  -8   6      133.99      131.34      5.30 o 
   0  -8   6      113.99      106.90      4.68 o 
   1  -8   6      436.30      423.38     11.86 o 
   2  -8   6        5.54        8.19      1.60 o 
   3  -8   6      131.20      122.34      5.23 o 
   4  -8   6      153.65      150.04      6.02 o 
   5  -8   6        0.03        0.57      1.54 o 
   6  -8   6       34.64       45.18      5.37 o 
   7  -8   6       15.09       17.73      3.83 o 
   8  -8   6        0.23        0.77      1.52 o 
  -7  -7   6        3.29       10.47      2.81 o 
  -6  -7   6        0.61        2.64      1.59 o 
  -5  -7   6       67.20       66.54      5.54 o 
  -4  -7   6       85.28       86.82      6.34 o 
  -3  -7   6      115.92       98.25      4.18 o 
  -2  -7   6       22.29       24.54      2.05 o 
  -1  -7   6       65.84       69.78      3.43 o 
   0  -7   6      349.06      366.53     10.26 o 
   1  -7   6        0.13        2.12      0.96 o 
   2  -7   6        4.84        3.74      1.22 o 
   3  -7   6       10.10        7.66      1.53 o 
   4  -7   6        9.59       18.91      4.85 o 
   5  -7   6       80.34       85.41      6.27 o 
   6  -7   6        8.17       11.26      2.91 o 
   7  -7   6       43.81       46.54      5.54 o 
   8  -7   6        1.94        3.63      2.14 o 
  -9  -6   6        6.52        8.78      2.51 o 
  -8  -6   6        9.54       13.87      2.93 o 
  -7  -6   6        8.97       13.23      1.96 o 
  -6  -6   6       81.36       84.05     10.50 o 
  -5  -6   6       36.24       33.95      3.18 o 
  -4  -6   6       31.25       37.48      2.72 o 
  -3  -6   6      194.29      181.75      4.71 o 
  -2  -6   6       15.37       15.22      1.21 o 
  -1  -6   6       25.76       29.04      1.55 o 
   0  -6   6      488.74      488.59     10.02 o 
   1  -6   6      935.14      981.37     18.53 o 
   2  -6   6       38.65       33.12      1.83 o 
   3  -6   6       29.97       35.33      1.90 o 
   4  -6   6        0.01        2.15      0.72 o 
   5  -6   6       38.61       40.56      2.91 o 
   6  -6   6        0.05        0.76      0.86 o 
   7  -6   6      128.03      135.27      6.21 o 
   8  -6   6       31.03       28.00      3.62 o 
 -10  -5   6        3.03        2.41      1.74 o 
  -9  -5   6       28.68       33.76      4.65 o 
  -7  -5   6        2.37        5.69      1.29 o 
  -6  -5   6       35.28       36.54      2.58 o 
  -5  -5   6       10.27       11.33      1.73 o 
  -4  -5   6        9.76       12.39      1.90 o 
  -3  -5   6      121.96      133.53      3.66 o 
  -2  -5   6      445.52      483.41      9.76 o 
  -1  -5   6      819.39      765.98     14.57 o 
   0  -5   6      362.77      393.35      8.29 o 
   1  -5   6      466.79      485.15     10.07 o 
   2  -5   6      157.54      153.91      4.33 o 
   3  -5   6       61.77       69.97      3.07 o 
   4  -5   6        1.32        1.82      0.70 o 
   5  -5   6       21.03       23.06      2.47 o 
   6  -5   6        1.34        2.36      1.89 o 
   7  -5   6        0.34       -0.44      1.37 o 
   8  -5   6       17.88       20.16      4.08 o 
 -10  -4   6        0.34        1.64      1.49 o 
  -9  -4   6       41.63       30.06      4.40 o 
  -8  -4   6        5.40       13.68      3.08 o 
  -7  -4   6      110.67      105.32      4.78 o 
  -5  -4   6        0.47        0.50      0.88 o 
  -4  -4   6        3.94        3.97      1.15 o 
  -3  -4   6      666.94      706.10     17.43 o 
  -2  -4   6       22.50       18.98      1.10 o 
  -1  -4   6       56.94       47.27      2.81 o 
   0  -4   6      807.11      838.34     15.83 o 
   1  -4   6       17.96       18.84      1.41 o 
   2  -4   6       42.04       48.78      2.17 o 
   3  -4   6       90.13       91.29      3.30 o 
   4  -4   6      411.51      403.08     11.80 o 
   5  -4   6      521.82      513.31     19.97 o 
   6  -4   6      163.25      167.75      6.91 o 
   7  -4   6        2.36        0.31      1.03 o 
   8  -4   6       11.73       13.48      2.32 o 
 -10  -3   6       35.28       36.43      5.05 o 
  -9  -3   6       44.43       38.84      5.02 o 
  -8  -3   6       16.24       15.86      3.18 o 
  -7  -3   6        1.67        1.72      0.89 o 
  -6  -3   6      256.00      254.72     10.00 o 
  -5  -3   6      200.14      185.70      6.61 o 
  -4  -3   6     1093.67     1049.47     53.81 o 
  -2  -3   6        2.49        0.42      0.58 o 
  -1  -3   6        4.85       10.76      2.25 o 
   1  -3   6       25.76       27.64      1.94 o 
   2  -3   6       52.85       51.98      2.31 o 
   3  -3   6      423.33      409.95     11.52 o 
   4  -3   6      653.00      630.56     13.28 o 
   5  -3   6      232.77      241.50      8.46 o 
   6  -3   6        5.84        8.44      2.03 o 
   7  -3   6       78.85       88.11      5.05 o 
   8  -3   6        6.81        6.54      2.51 o 
 -11  -2   6       20.49       23.12      4.48 o 
 -10  -2   6       23.70       24.32      4.35 o 
  -9  -2   6        1.91        2.04      1.24 o 
  -8  -2   6        3.98        4.65      1.84 o 
  -7  -2   6       17.77       21.21      2.19 o 
  -6  -2   6       35.26       29.15      2.48 o 
  -5  -2   6        4.28        5.80      1.37 o 
  -4  -2   6      754.21      741.60     18.32 o 
  -3  -2   6      350.88      415.33     16.83 o 
  -2  -2   6      302.97      271.14      8.15 o 
  -1  -2   6      493.29      542.53     17.39 o 
   0  -2   6      152.50      143.24      5.27 o 
   1  -2   6        1.63        3.07      1.16 o 
   2  -2   6     1227.29     1255.83     29.51 o 
   3  -2   6       29.17       33.04      2.54 o 
   4  -2   6      201.68      202.64      7.13 o 
   5  -2   6        1.26       -0.87      1.22 o 
   6  -2   6       15.76       14.82      3.48 o 
   7  -2   6        0.82        1.72      1.54 o 
 -11  -1   6        1.77        5.72      2.09 o 
 -10  -1   6       44.66       43.61      5.54 o 
  -9  -1   6       17.93       17.28      3.53 o 
  -8  -1   6      352.30      322.68     15.09 o 
  -7  -1   6       66.88       67.63      3.55 o 
  -6  -1   6      183.56      188.26      6.60 o 
  -5  -1   6        8.42        9.54      2.67 o 
  -4  -1   6       19.21       23.53      2.19 o 
  -3  -1   6        0.65        0.28      0.72 o 
  -2  -1   6       32.15       32.05      3.47 o 
  -1  -1   6      155.26      162.81      5.78 o 
   0  -1   6      454.74      438.83     19.22 o 
   1  -1   6      322.64      291.65      8.95 o 
   3  -1   6       14.31       15.94      2.07 o 
   4  -1   6       35.61       36.90      4.50 o 
   5  -1   6       11.97        9.97      2.93 o 
   6  -1   6       71.89       65.27      6.17 o 
   7  -1   6       11.51       17.83      3.85 o 
 -11   0   6       29.51       35.95      5.49 o 
 -10   0   6        0.05        1.02      1.37 o 
  -9   0   6       16.62       16.31      3.48 o 
  -8   0   6       89.78       89.86      6.74 o 
  -7   0   6      270.20      267.86     13.15 o 
  -6   0   6       38.31       41.81      2.78 o 
  -5   0   6       74.55       63.65      3.41 o 
  -4   0   6        8.22        8.43      1.56 o 
  -3   0   6      432.20      444.06      9.16 o 
  -2   0   6      116.35      107.84      3.23 o 
  -1   0   6       10.12        8.65      1.53 o 
   0   0   6      144.08      125.73      5.15 o 
   1   0   6      191.45      196.45      8.54 o 
   2   0   6      142.34      148.74      5.95 o 
   3   0   6      472.35      443.05     18.60 o 
   4   0   6       20.38       20.79      3.78 o 
   5   0   6      110.09      103.53      7.73 o 
   6   0   6        0.60        2.26      1.49 o 
 -11   1   6       72.84       78.17      6.89 o 
 -10   1   6       23.40       30.21      4.80 o 
  -9   1   6       13.23       18.25      3.63 o 
  -8   1   6       30.79       27.95      4.20 o 
  -7   1   6      111.28      112.26      7.56 o 
  -6   1   6       61.24       58.01      3.29 o 
  -5   1   6      492.29      513.33     13.94 o 
  -4   1   6      293.12      272.52      8.61 o 
  -3   1   6     1099.42     1153.06     23.94 o 
  -2   1   6      446.57      439.72      9.53 o 
  -1   1   6       67.59       50.18      4.48 o 
   0   1   6      220.55      201.30     15.93 o 
   1   1   6       48.91       51.84      4.65 o 
   2   1   6      832.76      820.03     30.09 o 
   3   1   6        4.50        7.09      2.59 o 
   4   1   6        1.04        3.88      1.79 o 
   5   1   6       49.53       58.65      5.87 o 
   6   1   6       86.77       88.79      7.63 o 
 -11   2   6       35.04       33.09      5.27 o 
 -10   2   6        9.81       15.24      3.51 o 
  -9   2   6       30.93       38.24      4.92 o 
  -8   2   6       26.24       27.90      4.38 o 
  -7   2   6      464.83      459.46     19.37 o 
  -6   2   6       17.99       23.87      2.42 o 
  -5   2   6      262.31      259.39      8.48 o 
  -4   2   6      339.75      315.47     17.69 o 
  -3   2   6      698.32      670.20     13.67 o 
  -2   2   6      339.00      320.27      9.11 o 
  -1   2   6        2.22        5.31      1.26 o 
   0   2   6      120.71      112.36      7.33 o 
   1   2   6       19.85       19.47      3.46 o 
   2   2   6      109.54       91.77      6.76 o 
   3   2   6      239.32      233.22     12.51 o 
   4   2   6       74.25       80.38      6.89 o 
   5   2   6        0.23        1.96      1.89 o 
 -11   3   6        0.86        3.63      1.96 o 
 -10   3   6        2.86        3.36      1.82 o 
  -9   3   6        0.73        0.25      1.24 o 
  -8   3   6        1.20        2.66      1.72 o 
  -7   3   6      158.65      160.92      9.45 o 
  -6   3   6      919.58      905.98     32.50 o 
  -5   3   6        8.48       13.90      2.86 o 
  -4   3   6       85.22       72.50      5.47 o 
  -3   3   6      325.21      302.81     21.18 o 
  -2   3   6        0.53        1.09      0.90 o 
  -1   3   6       20.47       22.48      5.86 o 
   0   3   6      414.08      399.64     11.66 o 
   1   3   6      178.04      181.70     10.34 o 
   2   3   6       48.30       48.43      4.95 o 
   3   3   6       74.38       76.88      6.66 o 
   4   3   6       33.23       45.82      5.82 o 
 -10   4   6        1.00        2.96      1.59 o 
  -9   4   6       60.11       72.10      6.27 o 
  -8   4   6       82.44       90.78      7.06 o 
  -7   4   6       87.57       93.56      6.81 o 
  -6   4   6       61.97       64.94      5.42 o 
  -5   4   6        0.28        1.19      1.07 o 
  -4   4   6        1.27        3.73      1.49 o 
  -3   4   6        3.83        4.33      1.08 o 
  -2   4   6        3.12        4.80      1.26 o 
  -1   4   6       69.66       62.38      3.69 o 
   0   4   6       10.02       10.41      1.92 o 
   1   4   6        1.08        0.16      0.76 o 
   2   4   6       49.34       48.01      5.00 o 
   3   4   6        2.76        3.53      1.91 o 
  -9   5   6        0.83        0.87      1.27 o 
  -8   5   6       21.74       27.75      4.38 o 
  -7   5   6        0.14       -0.15      1.22 o 
  -6   5   6        4.28        8.08      2.31 o 
  -5   5   6       43.61       37.12      4.40 o 
  -4   5   6       31.89       28.84      3.93 o 
  -3   5   6      142.25      144.00      5.93 o 
  -2   5   6        6.20       12.51      1.93 o 
  -1   5   6       70.83       83.85      7.89 o 
   0   5   6       20.78       27.13      2.96 o 
   1   5   6        1.42        2.08      1.06 o 
   2   5   6       15.73       20.73      2.85 o 
  -8   6   6        0.00        0.94      1.39 o 
  -7   6   6        6.93        9.70      2.34 o 
  -6   6   6       11.43       18.20      3.43 o 
  -5   6   6       14.99       15.19      3.11 o 
  -4   6   6       12.80       21.26      3.61 o 
  -3   6   6        3.09        2.63      1.23 o 
  -2   6   6       31.52       35.24      3.29 o 
  -1   6   6       11.33       21.26      2.73 o 
   0   6   6       13.17       19.77      3.68 o 
  -3   7   6       16.57       19.77      3.58 o 
  -2 -12   7        1.98        6.19      2.49 o 
  -1 -12   7       11.90       13.41      2.11 o 
   0 -12   7        5.32       10.43      1.95 o 
   1 -12   7        0.00        0.18      1.32 o 
   2 -12   7       26.05       28.34      3.19 o 
   3 -12   7        2.24        6.66      1.66 o 
   4 -12   7        0.42        6.39      2.41 o 
  -4 -11   7        1.77        3.53      2.06 o 
  -3 -11   7        0.38        4.03      1.89 o 
  -2 -11   7        5.21       10.37      2.93 o 
  -1 -11   7       28.93       29.01      3.05 o 
   0 -11   7        1.30        3.08      1.17 o 
   1 -11   7       49.78       50.37      3.59 o 
   2 -11   7       75.39       79.34      4.59 o 
   3 -11   7       20.14       23.38      4.80 o 
   4 -11   7        3.22        4.90      2.61 o 
   5 -11   7        6.65       13.97      3.58 o 
  -6 -10   7       39.54       50.30      6.37 o 
  -5 -10   7       26.19       35.75      5.25 o 
  -4 -10   7        0.80       -0.15      1.32 o 
  -3 -10   7        5.68        4.85      2.14 o 
  -2 -10   7       69.60       60.52      5.74 o 
  -1 -10   7       16.81       17.77      2.49 o 
   0 -10   7       56.78       55.51      3.53 o 
   1 -10   7       71.63       77.61      4.28 o 
   3 -10   7       88.32      100.70      8.24 o 
   4 -10   7        0.01        1.67      1.64 o 
   5 -10   7        8.89       12.93      3.53 o 
   6 -10   7       18.32       19.05      3.93 o 
  -7  -9   7        9.35       16.78      3.68 o 
  -6  -9   7       13.94       22.78      4.30 o 
  -5  -9   7       28.99       36.23      5.02 o 
  -4  -9   7        4.89        6.69      2.49 o 
  -3  -9   7        0.60        1.34      1.47 o 
  -2  -9   7        8.99        7.83      2.66 o 
  -1  -9   7      186.71      180.73     13.86 o 
   0  -9   7       18.55       22.51      2.50 o 
   1  -9   7        9.09        9.46      1.73 o 
   2  -9   7       12.83       14.57      2.98 o 
   3  -9   7       36.00       49.81      3.34 o 
   4  -9   7       24.24       31.80      4.57 o 
   5  -9   7       22.55       34.56      4.87 o 
   6  -9   7        4.55        8.50      2.56 o 
   7  -9   7        0.00        3.51      1.84 o 
  -7  -8   7        0.56        2.56      1.99 o 
  -6  -8   7       28.20       31.60      4.62 o 
  -5  -8   7        5.15        9.12      2.66 o 
  -4  -8   7       51.00       45.03      5.25 o 
  -3  -8   7      160.77      160.77      9.72 o 
  -2  -8   7       14.62       18.18      3.63 o 
  -1  -8   7       95.97       96.32      4.34 o 
   0  -8   7      670.40      663.44     16.93 o 
   1  -8   7       42.54       39.35      4.07 o 
   2  -8   7       57.80       65.35      4.24 o 
   3  -8   7       22.05       26.48      3.88 o 
   4  -8   7       28.32       30.29      2.75 o 
   5  -8   7        4.29       20.36      3.88 o 
   6  -8   7      167.03      162.04      9.67 o 
   7  -8   7       74.37       93.76      7.31 o 
  -7  -7   7        2.09        3.33      1.89 o 
  -6  -7   7        2.83        5.97      2.34 o 
  -5  -7   7        9.75       12.43      3.01 o 
  -4  -7   7        0.73        4.33      1.94 o 
  -3  -7   7      148.33      153.48      8.93 o 
  -2  -7   7      160.45      152.64      8.85 o 
  -1  -7   7      210.63      213.61      8.04 o 
   0  -7   7        5.07        3.89      1.21 o 
   1  -7   7      249.35      255.41      8.06 o 
   2  -7   7       92.78       85.00      4.09 o 
   3  -7   7        4.32        3.97      1.08 o 
   4  -7   7        1.37        4.93      1.16 o 
   5  -7   7       74.73       71.06      5.59 o 
   6  -7   7        5.24        2.44      1.57 o 
   7  -7   7       13.97       20.26      4.15 o 
  -9  -6   7        0.40        4.53      1.77 o 
  -8  -6   7        0.25        1.44      1.29 o 
  -7  -6   7       42.91       41.08      2.96 o 
  -6  -6   7        7.88       17.18      2.15 o 
  -5  -6   7       96.24       91.85      4.40 o 
  -4  -6   7      187.58      182.71      6.51 o 
  -3  -6   7        0.55        1.11      0.86 o 
  -2  -6   7        3.11        3.99      1.17 o 
  -1  -6   7      378.27      355.28      9.01 o 
   0  -6   7      238.67      240.40      8.13 o 
   1  -6   7        1.70        1.86      0.74 o 
   2  -6   7      428.97      421.19      9.35 o 
   3  -6   7      536.45      518.90     11.24 o 
   4  -6   7      458.03      459.63     10.44 o 
   5  -6   7      119.97      141.46      7.89 o 
   6  -6   7       17.66       26.62      2.89 o 
   7  -6   7        0.03        1.83      1.34 o 
 -10  -5   7        0.05        1.07      1.24 o 
  -9  -5   7        1.52        1.86      1.59 o 
  -8  -5   7       47.90        1.54      1.04 o 
  -7  -5   7       74.00       71.21      3.93 o 
  -6  -5   7       50.26       57.44      6.07 o 
  -5  -5   7      435.08      396.00     11.46 o 
  -4  -5   7       60.47       56.66      3.25 o 
  -3  -5   7       13.04       11.64      1.72 o 
  -2  -5   7        4.32        6.03      1.38 o 
  -1  -5   7       51.39       63.90      3.29 o 
   0  -5   7       83.93       80.89      2.82 o 
   1  -5   7       26.45       25.12      1.95 o 
   2  -5   7      808.40      819.20     16.21 o 
   3  -5   7      190.98      187.21      6.97 o 
   4  -5   7      367.47      359.12      8.71 o 
   5  -5   7       34.03       26.52      2.74 o 
   6  -5   7       96.42       93.54      4.95 o 
   7  -5   7        2.29        1.74      1.77 o 
 -10  -4   7        1.92        1.09      1.22 o 
  -9  -4   7        0.05        1.27      1.47 o 
  -8  -4   7       16.79       13.20      2.91 o 
  -7  -4   7       30.77       32.39      3.73 o 
  -6  -4   7       25.69       16.24      3.01 o 
  -5  -4   7       80.26       55.01     16.67 o 
  -4  -4   7        7.89       12.50      2.91 o 
  -3  -4   7        6.50        5.68      1.36 o 
  -2  -4   7       69.39       74.53      5.35 o 
  -1  -4   7      311.34      284.04     13.79 o 
   0  -4   7      410.79      416.30      8.96 o 
   1  -4   7      134.26      125.95      3.89 o 
   2  -4   7      102.07      110.61      4.91 o 
   3  -4   7       78.19       77.45      5.32 o 
   4  -4   7       29.16       25.72      2.05 o 
   5  -4   7        8.17       14.93      2.54 o 
   6  -4   7        9.44       11.92      2.12 o 
   7  -4   7      105.47      110.53      5.84 o 
 -10  -3   7       53.93       51.47      5.45 o 
  -9  -3   7      149.16      136.45      9.10 o 
  -8  -3   7        0.45        0.77      1.19 o 
  -7  -3   7       47.29       45.76      3.07 o 
  -6  -3   7        4.05        7.27      1.58 o 
  -5  -3   7       12.00       21.83      2.29 o 
  -4  -3   7       16.09       12.97      1.85 o 
  -3  -3   7       72.70       66.59      3.51 o 
  -2  -3   7      515.39      529.73     14.08 o 
  -1  -3   7       73.21       57.69      3.23 o 
   0  -3   7      710.12      730.16     14.41 o 
   1  -3   7      189.92      197.78      5.31 o 
   2  -3   7       82.16       78.20      3.06 o 
   3  -3   7        2.86        3.49      0.88 o 
   4  -3   7        0.86        1.01      0.71 o 
   5  -3   7       52.81       58.01      5.32 o 
   6  -3   7       12.38       11.91      3.06 o 
   7  -3   7       28.32       31.85      5.10 o 
 -11  -2   7        0.36        1.79      1.57 o 
 -10  -2   7       44.10       50.03      5.92 o 
  -9  -2   7        0.01        2.46      1.47 o 
  -8  -2   7      232.46      221.96     11.86 o 
  -7  -2   7       25.87       28.83      2.67 o 
  -6  -2   7       55.01       61.64      3.49 o 
  -5  -2   7       44.18       37.10      2.66 o 
  -4  -2   7      980.39      948.50     33.43 o 
  -3  -2   7      134.23      118.04      4.95 o 
  -2  -2   7        0.28        1.39      1.03 o 
  -1  -2   7       14.95       10.66      1.75 o 
   0  -2   7      517.30      539.11     14.55 o 
   1  -2   7       12.93       14.27      3.72 o 
   3  -2   7      279.08      265.01      8.82 o 
   4  -2   7       20.74       19.00      2.32 o 
   5  -2   7       41.29       36.10      4.90 o 
   6  -2   7       19.55       29.74      4.75 o 
 -11  -1   7        0.22        4.08      1.62 o 
 -10  -1   7        1.31        3.83      1.84 o 
  -9  -1   7       21.95       18.50      3.83 o 
  -8  -1   7       26.54       35.58      4.62 o 
  -7  -1   7      181.84      187.07      6.94 o 
  -6  -1   7      496.78      478.35     21.71 o 
  -5  -1   7      650.96      651.99     17.03 o 
  -4  -1   7      190.04      156.95     14.10 o 
  -3  -1   7      438.17      421.38     12.47 o 
  -2  -1   7        7.27        4.51      1.38 o 
  -1  -1   7      214.43      175.83      6.50 o 
   0  -1   7      169.84      171.89      6.48 o 
   1  -1   7     1078.69     1089.00     26.63 o 
   2  -1   7        2.37        3.01      2.21 o 
   3  -1   7        0.72        3.40      1.01 o 
   4  -1   7       93.41       88.86      6.99 o 
   5  -1   7      156.35      167.61     10.49 o 
   6  -1   7       39.37       53.61      5.67 o 
 -11   0   7        1.22        2.83      1.79 o 
 -10   0   7        1.03        3.85      1.54 o 
  -9   0   7       33.81       37.12      5.02 o 
  -8   0   7      255.50      256.00     13.40 o 
  -7   0   7        1.03        0.92      0.98 o 
  -6   0   7      223.61      228.40     11.97 o 
  -5   0   7      332.13      316.40     13.77 o 
  -4   0   7      261.21      236.41     10.84 o 
  -3   0   7       62.64       57.74      8.57 o 
  -2   0   7       37.87       36.77      2.89 o 
  -1   0   7       49.02       50.57      4.21 o 
   0   0   7        3.74        5.38      1.46 o 
   1   0   7      795.18      762.43     19.98 o 
   2   0   7      428.79      418.21     17.98 o 
   3   0   7      239.10      254.31     13.13 o 
   4   0   7        2.22        5.07      2.16 o 
   5   0   7       60.41       82.08      7.19 o 
 -11   1   7        0.33        2.44      1.89 o 
 -10   1   7        1.46        2.69      1.69 o 
  -9   1   7      118.54      112.31      8.18 o 
  -8   1   7       74.56       79.04      6.61 o 
  -7   1   7     1209.83     1218.33     29.58 o 
  -6   1   7       75.91       76.21      4.11 o 
  -5   1   7      216.49      217.98      7.71 o 
  -4   1   7       59.06       56.58      8.99 o 
  -3   1   7      196.94      202.82      7.49 o 
  -2   1   7      219.12      227.27     11.92 o 
  -1   1   7      677.42      669.67     14.02 o 
   0   1   7      319.44      290.68     13.75 o 
   1   1   7      234.48      200.43     10.92 o 
   2   1   7       19.39       21.51      3.78 o 
   3   1   7        1.93        4.15      1.86 o 
   4   1   7        7.46       12.43      3.16 o 
   5   1   7        9.36        8.83      3.13 o 
 -10   2   7       22.54       27.23      4.55 o 
  -9   2   7       46.67       47.42      5.69 o 
  -8   2   7      165.71      153.51      9.72 o 
  -7   2   7       22.04       27.73      2.81 o 
  -6   2   7       37.63       42.85      3.13 o 
  -5   2   7        6.23        6.21      1.52 o 
  -4   2   7       16.66       24.87      2.69 o 
  -3   2   7      149.91      149.58      8.83 o 
  -2   2   7       10.67       12.61      2.91 o 
  -1   2   7       25.02       30.83      2.66 o 
   0   2   7        0.95        0.90      1.42 o 
   1   2   7      119.49      115.12      8.03 o 
   2   2   7       18.14       20.36      3.95 o 
   3   2   7       82.68       90.85      7.36 o 
   4   2   7       60.61       57.56      5.97 o 
 -10   3   7        0.20        1.47      1.52 o 
  -9   3   7       14.10       17.13      3.75 o 
  -8   3   7        6.19        7.41      2.41 o 
  -7   3   7        7.71        6.09      2.09 o 
  -6   3   7       25.82       32.77      4.40 o 
  -5   3   7       37.06       37.49      4.53 o 
  -4   3   7      369.25      353.06     15.74 o 
  -3   3   7        3.97        8.03      2.39 o 
  -2   3   7       10.57       14.37      3.16 o 
  -1   3   7      107.04      100.81      4.73 o 
   0   3   7       46.16       45.37      5.89 o 
   1   3   7        0.21        2.44      1.72 o 
   2   3   7       22.03       23.05      4.35 o 
   3   3   7       24.41       24.52      4.43 o 
  -9   4   7        8.27        9.77      3.11 o 
  -8   4   7        1.87        9.05      2.61 o 
  -7   4   7        6.20        9.35      2.64 o 
  -6   4   7        9.95       10.99      2.76 o 
  -5   4   7       59.13       69.79      5.79 o 
  -4   4   7        1.96        3.23      1.54 o 
  -3   4   7       17.38       21.23      3.68 o 
  -2   4   7       58.83       62.36      5.67 o 
  -1   4   7        6.36        7.49      1.71 o 
   0   4   7       11.38       13.43      2.09 o 
   1   4   7        4.58        9.22      1.86 o 
  -8   5   7       63.72       76.16      6.61 o 
  -7   5   7       27.44       41.60      5.02 o 
  -6   5   7      107.23      118.43      8.13 o 
  -5   5   7       51.46       56.71      5.22 o 
  -4   5   7       28.85       24.74      3.95 o 
  -3   5   7        0.02        3.95      1.57 o 
  -2   5   7       20.35       25.49      4.20 o 
  -1   5   7       53.06       57.99      3.81 o 
   0   5   7       33.16       44.83      3.99 o 
  -6   6   7       94.74      104.90      7.61 o 
  -5   6   7        5.48        4.45      1.69 o 
  -4   6   7       64.09       60.20      5.45 o 
  -3   6   7        1.41        1.86      1.44 o 
  -2 -12   8       17.78       18.27      4.10 o 
  -1 -12   8       11.39       12.98      3.48 o 
   0 -12   8       29.68       45.95      6.09 o 
   1 -12   8       28.14       37.47      5.42 o 
   2 -12   8        6.13        8.83      1.80 o 
   3 -12   8        0.22        2.73      1.31 o 
  -4 -11   8        7.56        7.24      2.61 o 
  -3 -11   8        6.68       13.75      3.48 o 
  -2 -11   8        7.92        6.37      2.14 o 
  -1 -11   8        0.13        1.19      1.59 o 
   0 -11   8        4.83       10.54      3.06 o 
   1 -11   8        0.19        2.29      1.52 o 
   2 -11   8       15.80       16.17      8.63 o 
   3 -11   8        0.03        2.73      1.24 o 
   4 -11   8       20.81       25.76      4.45 o 
  -6 -10   8        0.12       -1.47      1.47 o 
  -5 -10   8        0.13       -0.02      1.49 o 
  -4 -10   8       60.22       61.71      6.19 o 
  -3 -10   8        0.73        1.62      1.91 o 
  -2 -10   8       40.86       50.87      5.99 o 
  -1 -10   8      109.79      118.90      8.60 o 
   0 -10   8        0.06        1.74      1.64 o 
   1 -10   8       14.11       23.01      2.69 o 
   2 -10   8        4.32        2.25      3.18 o 
   3 -10   8        1.00        1.84      1.08 o 
   4 -10   8        8.23       13.43      3.18 o 
   5 -10   8       80.59       90.75      7.14 o 
  -7  -9   8        3.67        6.99      2.51 o 
  -6  -9   8        0.46        0.97      1.39 o 
  -5  -9   8        1.23        2.09      1.79 o 
  -4  -9   8       37.04       40.73      5.27 o 
  -3  -9   8        4.30        8.45      2.59 o 
  -2  -9   8       76.42       78.79      6.64 o 
  -1  -9   8       34.86       40.73      5.12 o 
   0  -9   8       99.15      108.06      7.83 o 
   1  -9   8      219.03      230.48      8.11 o 
   2  -9   8        9.79        9.79      3.80 o 
   3  -9   8       34.40       39.74      3.34 o 
   4  -9   8       25.17       37.47      4.85 o 
   5  -9   8        5.34       10.49      2.69 o 
   6  -9   8        6.90       11.66      2.96 o 
  -7  -8   8       24.05       33.99      4.85 o 
  -6  -8   8       39.52       42.14      5.17 o 
  -5  -8   8        3.47        2.66      1.96 o 
  -4  -8   8        0.66        4.85      2.16 o 
  -3  -8   8       23.88       20.04      3.85 o 
  -2  -8   8        1.12        0.07      1.44 o 
  -1  -8   8       61.14       66.86      5.87 o 
   0  -8   8      104.90       97.61      7.11 o 
   1  -8   8      254.31      264.34      8.65 o 
   2  -8   8      282.40      292.59      9.38 o 
   3  -8   8      357.50      388.81     11.55 o 
   4  -8   8        3.46        8.63      2.59 o 
   5  -8   8       19.04       18.10      3.46 o 
   6  -8   8        2.42        3.80      1.84 o 
  -7  -7   8        0.35        0.62      1.47 o 
  -6  -7   8      123.91      127.10      8.50 o 
  -5  -7   8        0.81        3.01      1.67 o 
  -4  -7   8        5.87        9.15      2.78 o 
  -3  -7   8        0.50       -0.45      1.57 o 
  -2  -7   8       24.04       29.94      4.25 o 
  -1  -7   8        1.52        2.39      1.59 o 
   0  -7   8      100.84       91.30      6.61 o 
   1  -7   8       60.47       68.09      3.59 o 
   2  -7   8      196.46      204.14     12.10 o 
   3  -7   8       58.22       73.38      3.86 o 
   4  -7   8       31.13       27.52      3.90 o 
   5  -7   8        0.13        4.30      1.79 o 
   6  -7   8        2.48        4.00      1.91 o 
  -9  -6   8        4.13       13.33      2.78 o 
  -8  -6   8       17.30       20.14      3.63 o 
  -7  -6   8       15.46       20.11      3.05 o 
  -6  -6   8       15.46       19.89      2.83 o 
  -5  -6   8        9.48       10.10      1.71 o 
  -4  -6   8       18.41       18.03      2.23 o 
  -3  -6   8       35.00       38.07      4.29 o 
  -2  -6   8       96.29       87.24      4.13 o 
  -1  -6   8      657.59      628.48     16.37 o 
   0  -6   8       57.48       60.99      3.40 o 
   1  -6   8        0.31        1.48      1.69 o 
   2  -6   8        1.66        2.34      0.78 o 
   3  -6   8      128.52      119.13      4.64 o 
   4  -6   8       17.85       31.01      2.86 o 
   5  -6   8       53.95       51.89      3.52 o 
   6  -6   8      227.35      241.11      8.97 o 
  -9  -5   8        4.17        3.58      1.69 o 
  -8  -5   8        2.22        1.04      0.67 o 
  -7  -5   8       15.70       20.15      2.46 o 
  -6  -5   8        0.00        1.54      1.27 o 
  -5  -5   8       18.05       18.66      2.28 o 
  -4  -5   8       31.51       30.34      2.68 o 
  -3  -5   8      244.71      218.79      7.50 o 
  -2  -5   8      210.63      209.06      7.19 o 
  -1  -5   8       91.34      101.76      8.03 o 
   0  -5   8      206.03      200.93      7.03 o 
   1  -5   8      232.21      221.69      7.52 o 
   2  -5   8        9.53       14.28      1.52 o 
   3  -5   8       33.61       33.72      2.19 o 
   4  -5   8       19.57       13.16      1.60 o 
   5  -5   8       62.11       53.21      3.54 o 
   6  -5   8       33.87       34.98      4.97 o 
 -10  -4   8        0.40        0.00      1.29 o 
  -9  -4   8       29.53       30.09      4.62 o 
  -8  -4   8        1.55        0.07      1.32 o 
  -7  -4   8        0.09        2.23      1.27 o 
  -6  -4   8      118.14      115.83     10.00 o 
  -3  -4   8      108.96      105.82      4.77 o 
  -2  -4   8       45.97       51.42      3.22 o 
  -1  -4   8      115.48      111.04      4.87 o 
   0  -4   8      108.49      113.46      5.00 o 
   3  -4   8       11.47       10.22      1.35 o 
   4  -4   8       17.72       22.76      2.05 o 
   5  -4   8       65.96       84.56      4.64 o 
   6  -4   8        1.18        0.72      1.34 o 
 -10  -3   8       19.05       23.00      4.35 o 
  -9  -3   8        8.76       13.28      3.03 o 
  -8  -3   8       97.51       87.84      6.84 o 
  -7  -3   8      205.41      208.52      9.44 o 
  -6  -3   8      326.54      319.97     10.25 o 
  -5  -3   8       19.56       16.80      2.24 o 
  -4  -3   8       62.40       72.88      3.87 o 
  -3  -3   8        6.33        4.60      1.68 o 
  -2  -3   8       26.65       23.79      2.55 o 
  -1  -3   8       35.54       33.56      2.88 o 
   0  -3   8      525.08      578.36     29.72 o 
   1  -3   8       26.47       34.70      2.99 o 
   3  -3   8      156.86      166.99      9.04 o 
   4  -3   8       82.05       98.74      4.92 o 
   5  -3   8       17.82       19.39      3.78 o 
   6  -3   8        1.31        4.18      2.01 o 
 -10  -2   8       26.42       41.75      5.64 o 
  -9  -2   8      161.48      146.30      9.67 o 
  -8  -2   8      109.74      114.32      8.08 o 
  -7  -2   8        7.59       12.35      2.77 o 
  -6  -2   8       10.75       11.54      2.00 o 
  -5  -2   8      295.01      279.72     15.14 o 
  -4  -2   8       19.60       19.50      2.47 o 
  -3  -2   8       15.38       16.52      2.20 o 
  -2  -2   8      361.44      363.97     15.10 o 
  -1  -2   8      315.15      293.98      9.53 o 
   0  -2   8      605.35      585.07     16.07 o 
   1  -2   8      407.65      378.64     11.66 o 
   2  -2   8      284.56      240.60     34.71 o 
   3  -2   8        3.11        6.61      1.52 o 
   4  -2   8        0.05        1.46      0.90 o 
   5  -2   8       56.83       55.99      5.74 o 
 -10  -1   8       70.94       82.57      7.29 o 
  -9  -1   8       32.41       38.81      5.20 o 
  -8  -1   8      472.30      503.27     21.90 o 
  -7  -1   8       91.76       94.76      4.80 o 
  -6  -1   8      146.82      154.15      6.34 o 
  -5  -1   8       25.89       24.70      2.68 o 
  -4  -1   8      414.38      431.73     26.55 o 
  -3  -1   8      290.97      295.74      9.70 o 
  -2  -1   8      645.40      600.53     16.53 o 
  -1  -1   8      518.26      530.31     18.10 o 
   0  -1   8      420.26      398.62     12.23 o 
   1  -1   8       28.96       34.43      3.15 o 
   2  -1   8        3.50        2.54      1.32 o 
   3  -1   8        7.59        8.30      2.66 o 
   4  -1   8       14.89       12.28      3.26 o 
   5  -1   8       33.60       44.88      5.89 o 
 -10   0   8        0.67        3.63      1.84 o 
  -9   0   8      283.44      285.93     14.87 o 
  -8   0   8       25.47       38.81      5.17 o 
  -7   0   8       62.71       63.51      3.89 o 
  -6   0   8       21.33       21.03      2.58 o 
  -5   0   8       41.83       40.68      3.00 o 
  -4   0   8      145.09      143.02      7.40 o 
  -3   0   8        0.46       -0.08      0.89 o 
  -2   0   8        9.36       10.00      2.17 o 
  -1   0   8       62.37       58.83      3.76 o 
   0   0   8       10.54        8.81      2.04 o 
   1   0   8        5.93        5.25      1.89 o 
   2   0   8       16.03       14.27      3.33 o 
   3   0   8       85.41       89.96      7.26 o 
   4   0   8       87.76      105.25      8.28 o 
 -10   1   8        2.58        5.32      1.96 o 
  -9   1   8       34.69       46.57      5.94 o 
  -8   1   8       46.03       50.82      5.89 o 
  -7   1   8       55.01       60.64      3.79 o 
  -6   1   8      187.79      192.07      7.47 o 
  -5   1   8       35.26       34.44      3.88 o 
  -4   1   8       37.60       42.85      5.15 o 
  -3   1   8        1.56        2.59      1.86 o 
  -2   1   8      127.42      108.08      5.48 o 
  -1   1   8       33.44       32.09      3.21 o 
   0   1   8        0.41        1.67      1.47 o 
   1   1   8       58.82       51.27      5.25 o 
   2   1   8       41.59       36.85      5.12 o 
   3   1   8       89.79       86.90      7.29 o 
 -10   2   8        1.57        1.19      1.64 o 
  -9   2   8       12.85       15.69      3.63 o 
  -8   2   8        1.92        0.25      1.12 o 
  -7   2   8       18.38       18.24      2.49 o 
  -6   2   8      121.91      132.47      6.30 o 
  -5   2   8        7.63       11.93      2.15 o 
  -4   2   8        7.89        2.98      1.59 o 
  -3   2   8      106.70      101.25      7.46 o 
  -2   2   8       98.52       85.58      6.81 o 
  -1   2   8       44.25       50.25      5.17 o 
   0   2   8       50.82       56.19      5.62 o 
   1   2   8        1.08        3.61      1.99 o 
   2   2   8        2.15        3.13      1.84 o 
  -9   3   8       54.90       61.94      6.24 o 
  -8   3   8       90.23       83.99      6.96 o 
  -7   3   8       55.74       64.17      5.84 o 
  -6   3   8        1.11        3.16      1.62 o 
  -5   3   8        4.04        5.02      1.96 o 
  -4   3   8        0.10        1.77      1.52 o 
  -3   3   8      154.48      144.33      9.37 o 
  -2   3   8      147.06      151.30      9.75 o 
  -1   3   8       28.54       46.40      5.64 o 
   0   3   8       46.32       57.53      5.87 o 
   1   3   8       19.67       22.63      4.33 o 
  -8   4   8       39.60       36.65      5.15 o 
  -7   4   8       43.05       45.62      4.85 o 
  -6   4   8        7.57        8.73      2.29 o 
  -5   4   8        0.06        2.34      1.59 o 
  -4   4   8        0.06       -0.22      1.17 o 
  -3   4   8       14.11       23.05      4.13 o 
  -2   4   8        2.15        5.17      1.94 o 
  -1   4   8       18.26       26.45      4.57 o 
  -6   5   8       47.16       60.67      5.72 o 
  -5   5   8      106.70      110.15      8.08 o 
  -4   5   8       91.91       93.16      7.29 o 
  -3   5   8        1.45        7.24      2.19 o 
  -1 -12   9        1.71        2.21      1.77 o 
   0 -12   9        4.58        3.11      2.01 o 
   1 -12   9        0.40       -1.07      1.37 o 
   2 -12   9        0.01        3.26      1.86 o 
  -4 -11   9        0.01        0.10      1.22 o 
  -3 -11   9        9.06       11.96      2.96 o 
  -2 -11   9        0.66       -0.67      1.42 o 
  -1 -11   9       24.48       22.25      4.40 o 
   0 -11   9       18.73       25.34      4.62 o 
   1 -11   9       45.08       50.70      6.12 o 
   2 -11   9        6.24        0.85      0.99 o 
   3 -11   9        0.27        0.07      1.42 o 
  -5 -10   9        0.73       -0.22      1.44 o 
  -4 -10   9        3.80        4.35      2.11 o 
  -3 -10   9        9.91       10.07      2.78 o 
  -2 -10   9       22.14       21.13      4.23 o 
  -1 -10   9       58.45       59.75      6.09 o 
   0 -10   9       89.12       99.50      7.83 o 
   1 -10   9       66.72       78.99      6.76 o 
   2 -10   9       67.18       -0.17      0.87 o 
   3 -10   9        5.00        8.63      2.19 o 
   4 -10   9        0.54        1.24      1.52 o 
  -6  -9   9        1.39       -0.45      1.34 o 
  -5  -9   9       15.16       19.87      3.95 o 
  -4  -9   9       13.72        9.87      2.83 o 
  -3  -9   9        1.35        0.87      1.86 o 
  -2  -9   9        0.80        2.31      1.59 o 
  -1  -9   9        6.43        9.60      2.96 o 
   0  -9   9        2.57        4.53      2.06 o 
   1  -9   9       84.76       85.88      6.86 o 
   2  -9   9        8.67       -0.20      1.04 o 
   3  -9   9       54.98       57.24      5.27 o 
   4  -9   9       40.86       57.88      5.07 o 
   5  -9   9       23.90       25.19      4.13 o 
  -7  -8   9        1.16        7.01      2.36 o 
  -6  -8   9       35.14       37.69      5.12 o 
  -5  -8   9       22.29       29.61      4.67 o 
  -4  -8   9       10.55       24.96      4.33 o 
  -3  -8   9       88.29       73.97      6.46 o 
  -2  -8   9       78.67       73.75      6.39 o 
  -1  -8   9        3.72        4.43      2.06 o 
   0  -8   9       40.68       38.51      4.97 o 
   1  -8   9      110.97      103.28      7.41 o 
   2  -8   9       58.50       53.28      4.97 o 
   3  -8   9       57.96       71.83      5.84 o 
   4  -8   9       86.58       97.96      6.81 o 
   5  -8   9      226.92      244.76     12.66 o 
  -7  -7   9        7.82        9.12      2.76 o 
  -6  -7   9        0.20        6.09      2.06 o 
  -5  -7   9        3.14        3.83      1.74 o 
  -4  -7   9       87.15       89.26      7.04 o 
  -3  -7   9       97.25      110.30      7.83 o 
  -2  -7   9        3.32        2.34      1.62 o 
  -1  -7   9       98.81       86.85      6.71 o 
   0  -7   9      189.72      157.98      9.42 o 
   1  -7   9       38.04       33.69      4.45 o 
   2  -7   9        0.29        2.44      1.37 o 
   3  -7   9       24.81       25.24      3.90 o 
   4  -7   9       54.71       57.26      5.10 o 
   5  -7   9       60.59       78.74      6.44 o 
  -9  -6   9        1.22        2.66      1.69 o 
  -8  -6   9       21.59       28.94      4.25 o 
  -7  -6   9       88.31      102.37      6.35 o 
  -6  -6   9      106.67      104.34      5.11 o 
  -5  -6   9        6.74       11.52      1.97 o 
  -4  -6   9      237.46      217.22      7.81 o 
  -3  -6   9        0.00        1.01      1.01 o 
  -2  -6   9       17.31       18.93      2.29 o 
  -1  -6   9      223.04      225.53      7.92 o 
   0  -6   9      222.61      232.74      8.09 o 
   1  -6   9       76.58       72.08      3.91 o 
   2  -6   9       48.07       41.56      4.94 o 
   3  -6   9        0.24        3.51      1.06 o 
   4  -6   9       52.78       63.73      3.82 o 
   5  -6   9        0.15        0.01      0.97 o 
  -9  -5   9       43.13       51.02      5.27 o 
  -8  -5   9       34.56        5.20      1.77 o 
  -6  -5   9        7.33        7.44      1.61 o 
  -5  -5   9       31.92       32.38      4.24 o 
  -4  -5   9        2.64        2.53      1.02 o 
  -3  -5   9       63.30       70.29      3.90 o 
  -2  -5   9       76.16       63.20      3.62 o 
  -1  -5   9      756.27      827.99     21.27 o 
   0  -5   9      152.50      149.69      6.15 o 
   1  -5   9        2.42        1.82      1.74 o 
   3  -5   9       84.18      112.53      5.69 o 
   4  -5   9        3.29        3.05      1.62 o 
   5  -5   9       21.79       25.34      4.18 o 
 -10  -4   9       18.06       23.87      4.57 o 
  -9  -4   9       43.94       52.29      6.07 o 
  -8  -4   9        1.59        2.61      1.24 o 
  -7  -4   9        6.07        7.90      1.82 o 
  -6  -4   9       55.41       58.90      3.73 o 
  -5  -4   9       80.94       90.46      4.64 o 
  -4  -4   9      218.68      205.58      7.61 o 
  -3  -4   9      361.22      296.43     13.87 o 
   0  -4   9      342.44      289.51     30.32 o 
   1  -4   9      189.82      185.71      7.21 o 
   2  -4   9        0.01        0.24      0.66 o 
   3  -4   9       13.97       12.95      2.14 o 
   4  -4   9      214.08      226.81     12.31 o 
   5  -4   9      138.75      139.29      9.52 o 
 -10  -3   9       25.41       28.42      4.95 o 
  -9  -3   9       93.48       88.79      7.33 o 
  -8  -3   9       16.77       19.32      3.83 o 
  -7  -3   9       83.59       81.29      4.58 o 
  -6  -3   9       87.45       76.86      4.39 o 
  -5  -3   9      272.16      278.00      9.45 o 
  -4  -3   9      124.99      102.20      6.60 o 
  -3  -3   9      606.10      576.29     16.07 o 
  -2  -3   9      172.61      173.45      6.96 o 
  -1  -3   9      347.80      330.05     14.28 o 
   0  -3   9      317.79      320.94     10.54 o 
   1  -3   9       42.11       47.08      8.48 o 
   2  -3   9       78.93       61.61     17.48 o 
   3  -3   9        8.76       10.43      1.86 o 
   4  -3   9      114.82      122.30      8.68 o 
   5  -3   9       27.35       26.08      4.62 o 
 -10  -2   9       90.86       82.67      7.43 o 
  -9  -2   9       38.76       42.34      5.54 o 
  -8  -2   9       90.32       91.95      7.48 o 
  -7  -2   9        0.56        1.30      1.83 o 
  -6  -2   9        9.90       11.21      2.01 o 
  -5  -2   9        0.02        0.54      1.05 o 
  -4  -2   9        9.11        8.67      1.87 o 
  -3  -2   9       34.42       40.84      3.50 o 
  -2  -2   9        0.58        0.12      2.09 o 
  -1  -2   9        0.79        0.25      1.09 o 
   0  -2   9      306.56      301.21     14.48 o 
   1  -2   9       70.20       67.87      4.14 o 
   2  -2   9      155.07      144.08      6.48 o 
   3  -2   9       46.78       47.53      3.59 o 
   4  -2   9        0.70        2.74      1.57 o 
 -10  -1   9        0.20        2.96      1.44 o 
  -9  -1   9      105.22      109.92      8.43 o 
  -8  -1   9       45.03       46.79      5.69 o 
  -7  -1   9       65.23       76.87      8.47 o 
  -6  -1   9        1.68        1.82      1.07 o 
  -5  -1   9       52.34       50.86      6.08 o 
  -4  -1   9       59.67       56.20      3.89 o 
  -3  -1   9        4.19        3.96      1.47 o 
  -2  -1   9        1.29        1.82      1.05 o 
  -1  -1   9        0.75        2.19      1.07 o 
   0  -1   9      161.58      146.29      6.57 o 
   1  -1   9       32.57       38.29      3.51 o 
   2  -1   9      233.69      249.53      9.41 o 
   3  -1   9        0.17       -0.30      1.19 o 
 -10   0   9        0.02        2.69      1.79 o 
  -9   0   9       46.42       56.12      5.97 o 
  -8   0   9        6.12        6.27      1.96 o 
  -7   0   9       19.80       18.35      2.48 o 
  -6   0   9        0.33        1.03      1.03 o 
  -5   0   9        8.01        4.84      1.46 o 
  -4   0   9       54.18       46.90      4.71 o 
  -3   0   9      163.93      154.86     14.59 o 
  -2   0   9      331.86      323.64     11.15 o 
  -1   0   9       40.87       48.53      3.58 o 
   0   0   9        3.88        6.59      1.84 o 
   1   0   9        0.00       -0.12      1.09 o 
   2   0   9        0.57        3.26      1.94 o 
   3   0   9        4.34        6.74      2.34 o 
  -9   1   9       12.31       23.32      4.45 o 
  -8   1   9        3.99        6.46      2.11 o 
  -7   1   9       12.61       17.72      2.57 o 
  -6   1   9        0.04        0.43      1.07 o 
  -5   1   9        5.02        7.10      1.72 o 
  -4   1   9      151.84      142.18      6.58 o 
  -3   1   9      168.19      165.64      7.37 o 
  -2   1   9       26.86       44.26      3.98 o 
  -1   1   9       46.75       65.37      6.09 o 
   0   1   9       22.85       32.20      5.00 o 
   1   1   9        6.22        9.10      2.78 o 
   2   1   9        8.71       13.95      3.28 o 
  -9   2   9        4.99        7.31      2.26 o 
  -8   2   9        0.92        0.65      1.32 o 
  -7   2   9       39.10       44.53      5.47 o 
  -6   2   9       32.75       40.43      5.17 o 
  -5   2   9        0.84        1.12      1.49 o 
  -4   2   9       18.52       21.68      4.08 o 
  -3   2   9       11.28        5.62      2.44 o 
  -2   2   9       87.33       83.59      7.09 o 
  -1   2   9       11.07       16.19      3.61 o 
   0   2   9        1.42        4.55      2.04 o 
  -8   3   9       40.52       46.12      5.74 o 
  -7   3   9      211.10      227.33     12.88 o 
  -6   3   9       81.80       84.19      6.94 o 
  -5   3   9      148.59      138.44      9.32 o 
  -4   3   9        2.56        4.20      1.69 o 
  -3   3   9       14.75       16.66      3.58 o 
  -2   3   9        3.68       11.26      3.03 o 
  -1   3   9       19.03       16.61      3.83 o 
  -5   4   9       13.06       22.13      4.18 o 
  -3 -11  10        1.13        4.53      2.09 o 
  -2 -11  10        0.28        2.56      1.54 o 
  -1 -11  10        4.19        6.61      2.59 o 
   0 -11  10        0.53        2.01      1.72 o 
   1 -11  10       25.30       24.24      4.70 o 
   2 -11  10       64.00       -1.09      1.09 o 
  -5 -10  10        1.76        8.98      2.71 o 
  -4 -10  10       26.31       32.47      5.30 o 
  -3 -10  10       22.75       26.93      4.82 o 
  -2 -10  10        0.00        1.37      1.57 o 
  -1 -10  10        1.55        2.93      2.06 o 
   0 -10  10       36.95       47.19      5.99 o 
   1 -10  10       72.33       65.47      6.27 o 
   2 -10  10       25.21        0.80      1.09 o 
   3 -10  10       46.40       61.74      5.79 o 
  -6  -9  10        3.12        2.88      1.67 o 
  -5  -9  10       42.20       46.22      5.94 o 
  -4  -9  10        2.69        6.09      2.39 o 
  -3  -9  10       31.21       39.53      5.62 o 
  -2  -9  10       20.24       26.85      4.72 o 
  -1  -9  10        5.28        5.57      2.44 o 
   0  -9  10        0.70        1.99      1.72 o 
   1  -9  10        1.43        5.42      1.96 o 
   2  -9  10        3.44       -0.87      0.87 o 
   3  -9  10       22.17       21.21      3.83 o 
  -6  -8  10        3.50        6.49      2.19 o 
  -5  -8  10       71.39       73.62      6.66 o 
  -4  -8  10        6.05        9.27      2.81 o 
  -3  -8  10        0.03        1.39      1.59 o 
  -2  -8  10      169.24      179.94     11.01 o 
  -1  -8  10       28.64       34.54      4.87 o 
   0  -8  10       74.20       82.72      6.74 o 
   1  -8  10       14.65       20.49      3.90 o 
   2  -8  10        1.95        1.17      1.22 o 
   3  -8  10        0.21        2.66      1.47 o 
  -8  -7  10       17.90       18.35      3.75 o 
  -7  -7  10        0.52        4.92      2.01 o 
  -6  -7  10       77.34       82.45      7.04 o 
  -5  -7  10        6.17        7.26      2.29 o 
  -4  -7  10       65.79       65.89      6.19 o 
  -3  -7  10        1.73        2.76      1.84 o 
  -2  -7  10      248.18      242.72     12.88 o 
  -1  -7  10      151.42      128.99      8.73 o 
   0  -7  10        2.98        1.37      1.59 o 
   1  -7  10       12.68       12.76      3.11 o 
   2  -7  10       32.07        2.76      1.44 o 
   3  -7  10       67.37      100.90      7.36 o 
  -8  -6  10        4.26        3.78      1.47 o 
  -7  -6  10        0.74        2.94      0.98 o 
  -6  -6  10      104.28      110.51      5.51 o 
  -5  -6  10       91.24       95.76      4.95 o 
  -4  -6  10      277.25      267.36      9.34 o 
  -3  -6  10        0.05        1.88      1.00 o 
  -2  -6  10      144.13      152.85      6.33 o 
  -1  -6  10       30.26       38.81      3.12 o 
   0  -6  10       30.14       37.44      3.03 o 
   1  -6  10       21.64       25.57      2.74 o 
   2  -6  10       33.84       37.74      4.48 o 
   3  -6  10      306.19      358.88     11.70 o 
   4  -6  10      147.26      176.66     10.47 o 
  -9  -5  10       45.92       49.98      6.07 o 
  -8  -5  10       10.98       13.82      3.01 o 
  -7  -5  10       32.36       31.01      4.60 o 
  -5  -5  10       58.74       59.23      3.79 o 
  -4  -5  10      163.98      166.45      6.95 o 
  -3  -5  10        1.77        4.58      1.33 o 
  -2  -5  10      158.93      146.26      6.28 o 
  -1  -5  10      807.10      832.87     32.32 o 
   0  -5  10       10.73       10.42      1.92 o 
   1  -5  10        3.94        4.34      1.24 o 
   2  -5  10        2.48        0.62      0.63 o 
   4  -5  10       33.27       36.65      4.97 o 
  -9  -4  10       96.62      100.50      8.01 o 
  -8  -4  10        1.23        9.03      2.44 o 
  -7  -4  10        0.18        0.93      1.67 o 
  -6  -4  10       18.54       20.76      2.69 o 
  -5  -4  10       32.01       28.35      4.40 o 
  -4  -4  10        1.24        1.91      1.09 o 
  -3  -4  10       54.27       58.56      3.89 o 
  -2  -4  10      113.13      117.97      5.70 o 
  -1  -4  10      491.73      501.79     14.90 o 
   0  -4  10       36.64       37.18      3.41 o 
   1  -4  10      175.07      175.97      7.32 o 
   2  -4  10       11.46       10.99      1.89 o 
   3  -4  10       17.16       17.39      2.60 o 
   4  -4  10        4.91        5.64      2.21 o 
  -9  -3  10        4.34        4.05      1.79 o 
  -8  -3  10        2.75        5.62      2.16 o 
  -7  -3  10       22.74       22.17      2.91 o 
  -6  -3  10       17.01       22.49      6.27 o 
  -5  -3  10       47.30       43.02      3.68 o 
  -4  -3  10        0.02        0.74      0.99 o 
  -3  -3  10       38.56       42.13      3.39 o 
  -2  -3  10      186.49      196.57      7.91 o 
  -1  -3  10       11.52       14.49      2.41 o 
   0  -3  10       94.48       98.94      5.23 o 
   1  -3  10      169.38      177.68      7.50 o 
   2  -3  10       17.93       27.15      3.89 o 
   3  -3  10        0.84        4.32      1.59 o 
  -9  -2  10        0.02        0.40      1.42 o 
  -8  -2  10       21.35       21.68      4.28 o 
  -7  -2  10        1.48        0.86      1.10 o 
  -6  -2  10        9.12        9.74      2.50 o 
  -5  -2  10        1.50        2.30      1.31 o 
  -4  -2  10      213.73      194.79      7.84 o 
  -3  -2  10      473.19      467.55     14.39 o 
  -2  -2  10       12.95       15.46      2.51 o 
  -1  -2  10        9.45        6.72      1.54 o 
   0  -2  10        3.19        2.65      1.94 o 
   1  -2  10        5.58        8.88      1.73 o 
   2  -2  10       20.69       23.59      3.03 o 
   3  -2  10       69.87       65.09      6.34 o 
  -9  -1  10        1.77        4.60      1.86 o 
  -8  -1  10       12.34       12.26      3.01 o 
  -7  -1  10        1.15        0.74      1.08 o 
  -6  -1  10        1.43        2.68      1.23 o 
  -5  -1  10      115.04      104.49      5.52 o 
  -4  -1  10      190.79      195.08      8.04 o 
  -3  -1  10       13.12       27.13      3.21 o 
  -2  -1  10       12.35       15.71      2.67 o 
  -1  -1  10        1.27        1.84      1.04 o 
   0  -1  10       15.15       19.21      3.89 o 
   1  -1  10        0.92        4.45      1.25 o 
   2  -1  10        3.41        3.18      1.69 o 
  -9   0  10        6.69       13.48      3.38 o 
  -8   0  10       98.45       94.13      7.73 o 
  -7   0  10       19.48       25.73      3.09 o 
  -6   0  10       37.22       38.86      3.67 o 
  -5   0  10        1.40        1.75      0.96 o 
  -4   0  10        6.26        6.04      1.72 o 
  -3   0  10       34.01       33.74      3.66 o 
  -2   0  10        6.90       10.59      2.19 o 
  -1   0  10       38.11       35.92      3.74 o 
   0   0  10       88.80       91.10      7.53 o 
   1   0  10       73.46       78.35      7.06 o 
  -8   1  10      107.52      115.64      8.75 o 
  -7   1  10       42.64       52.61      4.13 o 
  -6   1  10       89.55       84.14      5.08 o 
  -5   1  10        0.00        0.48      0.96 o 
  -4   1  10        0.02        1.09      1.14 o 
  -3   1  10        0.59        2.22      1.25 o 
  -2   1  10       10.36       14.07      3.53 o 
  -1   1  10       20.47       20.91      4.33 o 
   0   1  10       81.45      100.35      8.08 o 
  -7   2  10        2.60        6.37      2.19 o 
  -6   2  10        0.14        3.21      1.59 o 
  -5   2  10        0.02        1.19      1.44 o 
  -4   2  10       45.22       50.50      6.04 o 
  -3   2  10       23.89       28.79      4.92 o 
  -2   2  10        7.76        6.46      2.51 o 
  -4 -10  11        6.13        5.97      2.64 o 
  -3 -10  11       26.63       29.29      5.20 o 
  -2 -10  11       30.11       40.55      5.84 o 
  -1 -10  11        3.48       10.17      2.86 o 
   0 -10  11       19.98       22.43      4.45 o 
   1 -10  11        0.95        0.80      1.49 o 
  -5  -9  11       12.87       16.51      3.90 o 
  -4  -9  11        3.61        3.58      1.94 o 
  -3  -9  11       22.06       23.89      4.67 o 
  -2  -9  11       11.97       13.58      3.58 o 
  -1  -9  11        0.51        1.37      1.57 o 
   0  -9  11       10.15       15.34      3.51 o 
   1  -9  11        0.02        3.61      1.72 o 
   2  -9  11       76.50        0.45      1.07 o 
  -6  -8  11       14.33       27.65      4.95 o 
  -5  -8  11       47.16       50.97      6.22 o 
  -4  -8  11       12.93       15.19      3.70 o 
  -3  -8  11       36.64       42.47      5.67 o 
  -2  -8  11       15.92       20.14      4.08 o 
  -1  -8  11       80.46       90.18      7.41 o 
   0  -8  11       14.30       16.58      3.70 o 
   1  -8  11       60.48       64.52      5.92 o 
   2  -8  11      180.60        0.90      1.02 o 
   3  -8  11       81.11       91.30      7.16 o 
  -7  -7  11        9.99       16.61      3.95 o 
  -6  -7  11       25.74       26.06      4.65 o 
  -5  -7  11        0.50        3.98      2.34 o 
  -4  -7  11        2.53        4.65      2.36 o 
  -3  -7  11        0.77        5.59      2.36 o 
  -2  -7  11      384.04      336.38     16.51 o 
  -1  -7  11       70.17       70.29      6.46 o 
   0  -7  11        0.54        2.39      1.54 o 
   1  -7  11        1.06        6.56      2.14 o 
   2  -7  11       16.51        0.52      0.97 o 
   3  -7  11        4.24        6.44      2.01 o 
  -8  -6  11        3.63        3.98      1.39 o 
  -7  -6  11        9.27       11.62      2.06 o 
  -6  -6  11        5.85        6.19      2.35 o 
  -5  -6  11       14.67       12.46      2.17 o 
  -4  -6  11       46.10       53.41      3.86 o 
  -3  -6  11      254.98      245.66      9.07 o 
  -2  -6  11      134.35      134.00      6.15 o 
  -1  -6  11       58.39       60.57      5.27 o 
   0  -6  11       52.03       65.37      4.40 o 
   1  -6  11       17.08       17.88      3.51 o 
   2  -6  11        1.50        1.08      1.23 o 
   3  -6  11       13.93       13.09      2.12 o 
  -8  -5  11       14.73       20.88      2.77 o 
  -7  -5  11        1.46        3.13      1.31 o 
  -6  -5  11       11.38       13.20      3.28 o 
  -5  -5  11        7.73       15.04      3.51 o 
  -4  -5  11        2.16        0.62      1.29 o 
  -3  -5  11      141.38      134.74      9.42 o 
  -2  -5  11        0.48        0.62      1.13 o 
  -1  -5  11       45.70       42.72      5.35 o 
   1  -5  11       28.67       38.79      5.22 o 
   2  -5  11       23.46       25.97      3.39 o 
  -8  -4  11        1.48        3.36      1.31 o 
  -7  -4  11        2.04        3.72      1.44 o 
  -6  -4  11       15.42       17.23      2.61 o 
  -5  -4  11      244.79      254.86      9.62 o 
  -4  -4  11       76.76       73.50      4.56 o 
  -3  -4  11        4.08        5.08      1.64 o 
  -2  -4  11       34.08       32.66      3.44 o 
  -1  -4  11        9.69       11.06      2.04 o 
   0  -4  11        7.05       11.39      3.00 o 
   1  -4  11       35.88       40.12      3.80 o 
   2  -4  11       68.29       67.06      4.35 o 
  -8  -3  11        1.14        3.28      1.52 o 
  -7  -3  11        8.92       13.78      4.18 o 
  -6  -3  11      168.10      178.68      8.70 o 
  -5  -3  11      142.47      149.93      6.92 o 
  -4  -3  11        5.79        4.87      1.48 o 
  -3  -3  11        3.20        3.44      1.48 o 
  -2  -3  11       78.39       93.23     11.13 o 
  -1  -3  11        0.13        1.57      0.92 o 
   0  -3  11       20.76       26.81      3.28 o 
   1  -3  11        4.66       12.23      2.09 o 
  -8  -2  11       15.18       15.49      3.56 o 
  -7  -2  11       14.31       18.57      3.07 o 
  -6  -2  11       10.35       14.86      2.49 o 
  -5  -2  11        0.77        4.00      1.47 o 
  -4  -2  11        0.25        0.65      1.04 o 
  -3  -2  11       35.00       49.33      4.28 o 
  -2  -2  11       99.21      104.78     13.53 o 
  -1  -2  11      173.22      196.36      8.51 o 
   0  -2  11       57.30       56.35      4.10 o 
   1  -2  11       41.29       49.48      6.13 o 
  -8  -1  11       30.15       32.82      5.17 o 
  -7  -1  11       23.61       26.87      3.97 o 
  -6  -1  11        1.67        2.06      1.28 o 
  -5  -1  11       16.58       16.31      2.64 o 
  -4  -1  11       19.13       20.84      3.04 o 
  -3  -1  11       73.70       80.69      5.16 o 
  -2  -1  11        1.71        3.71      1.29 o 
  -1  -1  11      162.37      205.38      8.93 o 
   0  -1  11       45.69       61.11      4.42 o 
  -7   0  11       23.97       32.73      3.63 o 
  -6   0  11       11.64       19.20      2.85 o 
  -5   0  11       93.87       96.94      5.67 o 
  -4   0  11       82.77       88.97      5.42 o 
  -3   0  11        0.36        2.78      1.32 o 
  -2   0  11        0.84        3.25      1.39 o 
  -4  -9  12        0.82        7.68      2.66 o 
  -3  -9  12      214.78      243.52     14.27 o 
  -2  -9  12       31.32       34.19      5.45 o 
  -1  -9  12        4.88        1.94      1.57 o 
   0  -9  12       13.34       21.66      4.23 o 
  -5  -8  12       23.10       33.69      5.42 o 
  -4  -8  12       65.00       74.22      7.16 o 
  -3  -8  12      110.49      116.31      9.03 o 
  -2  -8  12        3.83        4.95      2.06 o 
  -1  -8  12       40.00       36.30      5.40 o 
   0  -8  12        1.62        6.76      2.09 o 
  -6  -7  12        5.34        4.23      2.24 o 
  -5  -7  12        3.62        9.30      2.98 o 
  -4  -7  12        8.42       13.80      3.83 o 
  -3  -7  12        0.23        3.03      1.96 o 
  -2  -7  12        0.01        3.21      1.77 o 
  -1  -7  12       20.49       21.43      4.40 o 
   0  -7  12       59.22       59.37      5.99 o 
   1  -7  12       55.80       60.37      5.92 o 
  -6  -6  12       70.33       69.75      4.42 o 
  -5  -6  12       18.76       22.99      2.97 o 
  -4  -6  12        5.20        7.65      1.73 o 
  -3  -6  12        0.25       -0.75      2.57 o 
  -2  -6  12        1.87        2.61      2.21 o 
  -1  -6  12        3.00        3.94      1.32 o 
   0  -6  12       78.54       90.53      5.19 o 
   1  -6  12       25.56       33.85      4.60 o 
  -7  -5  12      157.29      163.56     10.02 o 
  -6  -5  12       21.92       25.36      3.19 o 
  -5  -5  12        8.37       14.61      2.46 o 
  -4  -5  12       32.58       37.48      4.90 o 
  -3  -5  12       14.07       17.05      2.54 o 
  -2  -5  12       15.98       17.89      2.61 o 
  -1  -5  12        2.71        4.60      1.33 o 
   0  -5  12        0.00        2.07      1.09 o 
  -7  -4  12       27.60       31.01      3.50 o 
  -6  -4  12       13.31       15.55      4.02 o 
  -5  -4  12        1.13        2.54      1.24 o 
  -4  -4  12       90.72      102.68      5.73 o 
  -3  -4  12        6.86        5.93      1.70 o 
  -2  -4  12      235.44      243.46      9.68 o 
  -1  -4  12        3.68        8.49      2.16 o 
   0  -4  12       42.79       45.24      4.24 o 
  -6  -3  12       71.21       77.29      6.09 o 
  -5  -3  12        2.58        1.50      2.26 o 
  -4  -3  12       58.47       59.50      4.34 o 
  -3  -3  12        0.38        3.95      1.55 o 
  -2  -3  12      110.55      127.41      8.32 o 
  -1  -3  12        0.85        2.14      1.16 o 
  -6  -2  12      113.10      128.01      6.71 o 
  -5  -2  12       24.67       28.73      7.50 o 
  -4  -2  12        2.29        2.40      3.03 o 
  -3  -2  12        7.28        9.64      2.08 o 
  -2  -2  12       16.32       24.30      3.35 o 
                                                 
